# Supplementary material for: (η4-s-cis-1,3-Butadiene)tetra­carbonyl­chromium(0)
Source: Acta Crystallogr Sect E Struct Rep Online. 2011 Feb 12;67(Pt 3):m333. doi: 10.1107/S1600536811004636 (PMC3052012; doi:10.1107/S1600536811004636)
Supplement: Supplementary file 1 [file e-67-0m333-sup1.cif]

##############################################################################
###                                                                        ###
###        Electronic paper (Acta Crystallographica Section E)             ###
###                                                                        ###
##############################################################################
#                                                                            #
# This CIF contains the data in a paper accepted for publication in Acta     #
# Crystallographica Section E. It conforms to the requirements of Notes      #
# for Authors for Section E, and has been peer reviewed under the auspices   #
# of the IUCr Commission on Journals.                                        #
#                                                                            #
# Full details of the Crystallographic Information File format               #
# are given in the paper "The Crystallographic Information File (CIF):       #
# a New Standard Archive File for Crystallography" by S. R. Hall, F. H.      #
# Allen and I. D. Brown [Acta Cryst. (1991), A47, 655-685].                  #
#                                                                            #
# The current version of the core CIF dictionary is obtainable from          #
# ftp://ftp.iucr.org/pub/cif_core.dic. The current version number is 2.4.    #
#                                                                            #
# Software is freely available for graphical display of the structure(s) in  #
# this CIF.  For information consult the CIF home page http://www.iucr.org/  #
# cif/home.html                                                              #
#                                                                            #
# This file may be used for bona fide research purposes within the           #
# scientific community so long as proper attribution is given to the journal # 
# article from which it was obtained.                                        #
#                                                                            #
##############################################################################
                                             
data_I
_audit_creation_method     SHELXL-97
_chemical_name_systematic
;
(\h^4^-<i>s</i>-<i>cis</i>-1,3-Butadiene)tetracarbonylchromium(0)
;
_chemical_name_common     ?
_chemical_formula_moiety     'C8 H6 Cr O4'
_chemical_formula_sum     'C8 H6 Cr O4'
_chemical_formula_iupac     '[Cr (C4 H6) (C O)4]'
_chemical_formula_weight     218.13
_chemical_melting_point     ?
_symmetry_cell_setting     triclinic
_symmetry_space_group_name_H-M     'P -1'
_symmetry_space_group_name_Hall     '-P 1'
loop_
    _symmetry_equiv_pos_as_xyz
    'x, y, z'
    '-x, -y, -z'
_cell_length_a     6.4011(8)
_cell_length_b     6.7666(8)
_cell_length_c     11.0642(10)
_cell_angle_alpha     84.728(7)
_cell_angle_beta     81.840(8)
_cell_angle_gamma     69.127(8)
_cell_volume     442.80(8)
_cell_formula_units_Z     2
_cell_measurement_reflns_used     2257
_cell_measurement_theta_min     3.4197
_cell_measurement_theta_max     28.7267
_cell_measurement_temperature     137.0(10)
_exptl_crystal_description     'platelet'
_exptl_crystal_colour     yellow
_exptl_crystal_size_max     0.381
_exptl_crystal_size_mid     0.255
_exptl_crystal_size_min     0.044
_exptl_crystal_density_diffrn     1.636
_exptl_crystal_density_meas     ?
_exptl_crystal_density_method     'not measured'
_exptl_crystal_F_000     220
_exptl_absorpt_coefficient_mu     1.267
_exptl_absorpt_correction_type     gaussian
_exptl_absorpt_process_details     '(CrysAlis PRO; Oxford Diffraction, 2009)'
_exptl_absorpt_correction_T_min     0.711
_exptl_absorpt_correction_T_max     0.946
_exptl_special_details
;
A single-crystal suitable for structure determination was harvested under a dry
nitrogen atmosphere and was directly transferred into the cooling stream of an
Oxford-Xcalibur diffractometer equipped with an EOS-CCD detector. <i>CrysAlis
PRO</i>, Oxford Diffraction Ltd., Version 1.171.33.52 (release 06--11-2009).
Numerical absorption correction based on Gaussian integration over a
multifaceted crystal model.
;
_diffrn_ambient_temperature     137(2)
_diffrn_radiation_type     MoK\a
_diffrn_radiation_wavelength     0.71073
_diffrn_radiation_source     'fine-focus sealed tube'
_diffrn_radiation_monochromator     graphite
_diffrn_measurement_device_type     'Oxford Diffraction Xcalibur Eos'
_diffrn_measurement_method     \w
_diffrn_detector_area_resol_mean     ?
_diffrn_reflns_number     2829
_diffrn_reflns_av_R_equivalents     0.0202
_diffrn_reflns_av_sigmaI/netI     0.0326
_diffrn_reflns_theta_min     4.09
_diffrn_reflns_theta_max     25.99
_diffrn_reflns_theta_full     25.99
_diffrn_measured_fraction_theta_max     0.993
_diffrn_measured_fraction_theta_full     0.993
_diffrn_reflns_limit_h_min     -7
_diffrn_reflns_limit_h_max     7
_diffrn_reflns_limit_k_min     -8
_diffrn_reflns_limit_k_max     8
_diffrn_reflns_limit_l_min     -13
_diffrn_reflns_limit_l_max     13
_diffrn_standards_number     3
_diffrn_standards_interval_count     ?
_diffrn_standards_interval_time     60
_diffrn_standards_decay_%     0
_refine_special_details
;
Refinement of <i>F</i>^2^ against ALL reflections. The weighted <i>R</i>-factor
<i>wR</i> and goodness of fit <i>S</i> are based on <i>F</i>^2^, conventional
<i>R</i>-factors <i>R</i> are based on <i>F</i>, with <i>F</i> set to zero for
negative <i>F</i>^2^. The threshold expression of <i>F</i>^2^ >
\s(<i>F</i>^2^) is used only for calculating <i>R</i>-factors(gt) <i>etc</i>.
and is not relevant to the choice of reflections for refinement.
<i>R</i>-factors based on <i>F</i>^2^ are statistically about twice as large
as those based on <i>F</i>, and <i>R</i>- factors based on ALL data will be
even larger.
;
_reflns_number_total     1735
_reflns_number_gt     1498
_reflns_threshold_expression     I>2\s(I)
_refine_ls_structure_factor_coef     Fsqd
_refine_ls_matrix_type     full
_refine_ls_R_factor_all     0.0336
_refine_ls_R_factor_gt     0.0276
_refine_ls_wR_factor_gt     0.0664
_refine_ls_wR_factor_ref     0.0676
_refine_ls_goodness_of_fit_ref     1.046
_refine_ls_restrained_S_all     1.046
_refine_ls_number_reflns     1735
_refine_ls_number_parameters     140
_refine_ls_number_restraints     0
_refine_ls_hydrogen_treatment     refall
_refine_ls_weighting_scheme     calc
_refine_ls_weighting_details
                   'calc w=1/[\s^2^(Fo^2^)+(0.04P)^2^] where P=(Fo^2^+2Fc^2^)/3'
_atom_sites_solution_hydrogens     geom
_atom_sites_solution_primary     direct
_atom_sites_solution_secondary     difmap
_refine_ls_shift/su_max     0.001
_refine_ls_shift/su_mean     0.000
_refine_diff_density_max     0.288
_refine_diff_density_min     -0.384
_refine_ls_extinction_method     none
_refine_ls_extinction_coef     ?
loop_
    _atom_type_symbol
    _atom_type_description
    _atom_type_scat_dispersion_real
    _atom_type_scat_dispersion_imag
    _atom_type_scat_source
    'C' 'C' 0.0033 0.0016
                         'International Tables Vol C Tables 4.2.6.8 and 6.1.1.4'
    'H' 'H' 0.0000 0.0000
                         'International Tables Vol C Tables 4.2.6.8 and 6.1.1.4'
    'O' 'O' 0.0106 0.0060
                         'International Tables Vol C Tables 4.2.6.8 and 6.1.1.4'
    'Cr' 'Cr' 0.3209 0.6236
                         'International Tables Vol C Tables 4.2.6.8 and 6.1.1.4'
_computing_data_collection
;
<i>CrysAlis PRO</i> (Oxford Diffraction, 2009)
;
_computing_cell_refinement
;
<i>CrysAlis PRO</i> (Oxford Diffraction, 2009)
;
_computing_data_reduction
;
<i>CrysAlis PRO</i> (Oxford Diffraction, 2009)
;
_computing_structure_solution     'SHELXS97 (Sheldrick, 2008)'
_computing_structure_refinement     'SHELXL97 (Sheldrick, 2008)'
_computing_molecular_graphics     'DIAMOND (Brandenburg, 2010)'
_computing_publication_material     'SHELXL97 (Sheldrick, 2008)'
loop_
    _atom_site_type_symbol
    _atom_site_label
    _atom_site_fract_x
    _atom_site_fract_y
    _atom_site_fract_z
    _atom_site_U_iso_or_equiv
    _atom_site_adp_type
    _atom_site_calc_flag
    _atom_site_refinement_flags
    _atom_site_occupancy
    _atom_site_disorder_assembly
    _atom_site_disorder_group
    Cr Cr1 0.66351(5) 0.59871(5) 0.74506(3) 0.01600(12) Uani d . 1 . .
    O O6 0.8591(3) 0.2852(3) 0.94893(13) 0.0342(4) Uani d . 1 . .
    C C6 0.7852(3) 0.4125(3) 0.87540(17) 0.0212(4) Uani d . 1 . .
    O O5 0.3023(3) 0.4055(2) 0.79702(16) 0.0342(4) Uani d . 1 . .
    O O8 0.4722(3) 0.7542(3) 0.50255(13) 0.0329(4) Uani d . 1 . .
    C C8 0.5444(3) 0.7032(3) 0.59328(18) 0.0222(4) Uani d . 1 . .
    C C5 0.4434(3) 0.4763(3) 0.77460(18) 0.0216(4) Uani d . 1 . .
    O O7 1.0248(3) 0.2629(3) 0.59598(14) 0.0329(4) Uani d . 1 . .
    C C7 0.8870(3) 0.3908(3) 0.65151(18) 0.0222(4) Uani d . 1 . .
    C C3 0.8024(4) 0.8098(3) 0.81772(19) 0.0258(5) Uani d . 1 . .
    H H3 0.921(4) 0.746(4) 0.864(2) 0.027(6) Uiso d . 1 . .
    C C2 0.5762(4) 0.8487(3) 0.8746(2) 0.0269(5) Uani d . 1 . .
    H H2 0.556(3) 0.811(3) 0.955(2) 0.019(5) Uiso d . 1 . .
    C C1 0.3978(4) 0.9184(4) 0.8059(2) 0.0287(5) Uani d . 1 . .
    H H12 0.403(4) 1.009(4) 0.732(2) 0.031(4) Uiso d . 1 . .
    H H11 0.261(4) 0.918(4) 0.846(2) 0.031(4) Uiso d . 1 . .
    C C4 0.8493(4) 0.8394(4) 0.6940(2) 0.0282(5) Uani d . 1 . .
    H H41 0.748(4) 0.940(4) 0.647(2) 0.027(4) Uiso d . 1 . .
    H H42 0.995(4) 0.789(4) 0.655(2) 0.027(4) Uiso d . 1 . .
loop_
    _atom_site_aniso_label
    _atom_site_aniso_U_11
    _atom_site_aniso_U_22
    _atom_site_aniso_U_33
    _atom_site_aniso_U_12
    _atom_site_aniso_U_13
    _atom_site_aniso_U_23
    Cr1 0.01916(18) 0.01729(18) 0.01228(17) -0.00607(13) -0.00425(11)
                                                                    -0.00170(12)
    O6 0.0401(9) 0.0363(10) 0.0225(8) -0.0080(8) -0.0115(7) 0.0083(7)
    C6 0.0233(10) 0.0242(11) 0.0161(10) -0.0078(9) -0.0006(8) -0.0052(9)
    O5 0.0282(8) 0.0266(9) 0.0510(10) -0.0139(7) -0.0031(7) -0.0027(8)
    O8 0.0432(9) 0.0350(9) 0.0230(8) -0.0128(8) -0.0179(7) 0.0042(7)
    C8 0.0234(10) 0.0225(11) 0.0223(11) -0.0089(9) -0.0038(8) -0.0034(9)
    C5 0.0233(10) 0.0165(10) 0.0222(10) -0.0017(9) -0.0065(8) -0.0023(8)
    O7 0.0317(9) 0.0334(9) 0.0260(8) -0.0027(7) 0.0040(7) -0.0098(7)
    C7 0.0258(11) 0.0263(11) 0.0171(10) -0.0113(9) -0.0066(8) 0.0025(9)
    C3 0.0335(12) 0.0233(11) 0.0266(11) -0.0133(10) -0.0142(9) -0.0010(9)
    C2 0.0429(13) 0.0194(11) 0.0200(11) -0.0111(10) -0.0045(9) -0.0073(9)
    C1 0.0309(12) 0.0188(11) 0.0339(13) -0.0047(9) -0.0013(10) -0.0080(10)
    C4 0.0312(13) 0.0305(13) 0.0302(12) -0.0189(11) -0.0080(10) 0.0021(10)
_geom_special_details
;
All e.s.d.'s (except the e.s.d. in the dihedral angle between two l.s. planes)
are estimated using the full covariance matrix. The cell e.s.d.'s are taken
into account individually in the estimation of e.s.d.'s in distances, angles
and torsion angles; correlations between e.s.d.'s in cell parameters are only
used when they are defined by crystal symmetry. An approximate (isotropic)
treatment of cell e.s.d.'s is used for estimating e.s.d.'s involving l.s.
planes.
;
loop_
    _geom_bond_atom_site_label_1
    _geom_bond_atom_site_label_2
    _geom_bond_site_symmetry_2
    _geom_bond_distance
    _geom_bond_publ_flag
    Cr1 C5 . 1.852(2) y
    Cr1 C6 . 1.887(2) y
    Cr1 C7 . 1.873(2) y
    Cr1 C8 . 1.914(2) y
    Cr1 C1 . 2.312(2) y
    Cr1 C2 . 2.184(2) y
    Cr1 C3 . 2.190(2) y
    Cr1 C4 . 2.325(2) y
    O5 C5 . 1.153(3) ?
    O6 C6 . 1.148(3) ?
    O7 C7 . 1.142(3) ?
    O8 C8 . 1.138(2) ?
    C1 C2 . 1.379(3) y
    C2 C3 . 1.436(3) y
    C3 C4 . 1.371(3) y
    C1 H11 . 0.92(2) ?
    C1 H12 . 0.98(3) ?
    C2 H2 . 0.90(2) ?
    C3 H3 . 0.92(2) ?
    C4 H41 . 0.93(3) ?
    C4 H42 . 0.93(3) ?
loop_
    _geom_angle_atom_site_label_1
    _geom_angle_atom_site_label_2
    _geom_angle_atom_site_label_3
    _geom_angle_site_symmetry_1
    _geom_angle_site_symmetry_3
    _geom_angle
    _geom_angle_publ_flag
    C5 Cr1 C6 . . 83.10(9) ?
    C5 Cr1 C7 . . 99.88(9) ?
    C7 Cr1 C6 . . 82.30(8) ?
    C5 Cr1 C8 . . 85.80(9) ?
    C7 Cr1 C8 . . 84.94(9) ?
    C6 Cr1 C8 . . 161.38(9) ?
    O6 C6 Cr1 . . 174.03(18) ?
    O8 C8 Cr1 . . 176.01(19) ?
    O5 C5 Cr1 . . 177.16(18) ?
    O7 C7 Cr1 . . 178.99(18) ?
    C1 C2 C3 . . 120.8(2) ?
    C2 C3 C4 . . 121.6(2) ?
    C2 C1 H11 . . 116.0(15) ?
    C2 C1 H12 . . 120.2(14) ?
    C1 C2 H2 . . 120.7(14) ?
    C3 C2 H2 . . 118.0(14) ?
    C4 C3 H3 . . 118.6(15) ?
    C2 C3 H3 . . 119.2(15) ?
    C3 C4 H41 . . 122.7(15) ?
    C3 C4 H42 . . 121.8(15) ?
    H12 C1 H11 . . 120(2) ?
    H41 C4 H42 . . 114(2) ?
loop_
    _geom_torsion_atom_site_label_1
    _geom_torsion_atom_site_label_2
    _geom_torsion_atom_site_label_3
    _geom_torsion_atom_site_label_4
    _geom_torsion_site_symmetry_1
    _geom_torsion_site_symmetry_2
    _geom_torsion_site_symmetry_3
    _geom_torsion_site_symmetry_4
    _geom_torsion
    _geom_torsion_publ_flag
    C4 C3 C2 C1 . . . . -0.3(3) ?
data_global
_journal_date_recd_electronic     2011-01-31
_journal_date_accepted     2011-02-07
_journal_name_full     'Acta Crystallographica, Section E'
_journal_year     2011
_journal_volume     67
_journal_issue      3
_journal_page_first     m333
_journal_page_last     m333
_journal_paper_category     QM
_journal_coeditor_code     SI2332
_publ_contact_author_name     'Guido J. Reiss'
_publ_contact_author_address
;    Institut f\"ur Anorganische Chemie und Strukturchemie II
     Heinrich Heine Universit\"at D\"usseldorf
     Universit\"atsstrasse 1
     D-40225 D\"usseldorf
     Germany
;
_publ_contact_author_email     'reissg@uni-duesseldorf.de'
_publ_contact_author_fax     '049 211 81 13164'
_publ_contact_author_phone     '049 211 81 13144'
_publ_section_title
;
(\h^4^-<i>s</i>-<i>cis</i>-1,3-Butadiene)tetracarbonylchromium(0)
;
loop_
    _publ_author_name
    _publ_author_address
    'Guido J. Reiss'
;    Institut f\"ur Anorganische Chemie und Strukturchemie
     Lehrstuhl II: Material- und Strukturforschung
     Heinrich-Heine-Universit\"at D\"usseldorf
     Universit\"atsstrasse 1
     D-40225 D\"usseldorf
     Germany
;
    'Maik Finze'
;    Institut f\"ur Anorganische Chemie und Strukturchemie
     Lehrstuhl II: Material- und Strukturforschung
     Heinrich-Heine-Universit\"at D\"usseldorf
     Universit\"atsstrasse 1
     D-40225 D\"usseldorf
     Germany
;
