# Supplementary material for: (η4-s-cis-1,3-Butadiene)tetra­carbonyl­chromium(0)
Source: Acta Crystallogr Sect E Struct Rep Online. 2011 Feb 12;67(Pt 3):m333. doi: 10.1107/S1600536811004636 (PMC3052012; doi:10.1107/S1600536811004636)
Supplement: Supplementary file 2 [file e-67-0m333-Isup2.hkl]

# 
# h,k,l, Fc-squared, Fo-squared, sigma(Fo-squared) and status flag 
# 
data_I
_shelx_title '1,3-Butadienetetracarbonylchromium(0)' 
_shelx_refln_list_code          4 
_shelx_F_calc_maximum       89.86 
_exptl_crystal_F_000       220.00 
_reflns_d_resolution_high  0.8108 
 
loop_ 
 _symmetry_equiv_pos_as_xyz 
 'x, y, z' 
 '-x, -y, -z' 
 
_cell_length_a     6.4011 
_cell_length_b     6.7666 
_cell_length_c    11.0642 
_cell_angle_alpha  84.728 
_cell_angle_beta   81.840 
_cell_angle_gamma  69.127 
 
_shelx_F_squared_multiplier     1.000 
 
loop_ 
 _refln_index_h 
 _refln_index_k 
 _refln_index_l 
 _refln_F_squared_calc 
 _refln_F_squared_meas 
 _refln_F_squared_sigma 
 _refln_observed_status 
   2   0   0        4.71        2.57      1.80 o 
   3   0   0      148.74      122.99      5.21 o 
   4   0   0      156.11      149.37      6.28 o 
   5   0   0       25.89       26.61      4.72 o 
   6   0   0      226.08      233.47      9.16 o 
   7   0   0        1.94        0.24      4.84 o 
  -6   1   0       70.02       81.46      7.07 o 
  -5   1   0       54.03       48.51      5.64 o 
  -4   1   0      331.76      316.26      8.62 o 
  -3   1   0      449.48      431.15      8.02 o 
  -2   1   0       73.16       75.43      2.92 o 
  -1   1   0     1616.99     1604.24     31.12 o 
   2   1   0     2363.09     2320.75     57.76 o 
   3   1   0      645.84      597.29      5.59 o 
   4   1   0       57.44       47.78      5.41 o 
   5   1   0      348.32      348.76      5.67 o 
   6   1   0      226.49      236.58      9.19 o 
   7   1   0       35.11       32.96      5.73 o 
  -6   2   0        0.75        2.40      4.90 o 
  -5   2   0       50.54       51.35      5.84 o 
  -4   2   0      799.18      787.08      9.99 o 
  -3   2   0      247.38      249.43      5.63 o 
  -2   2   0      704.25      698.03      7.71 o 
  -1   2   0     1287.12     1286.88     49.52 o 
   0   2   0      363.29      379.31      5.09 o 
   1   2   0       10.73       14.03      1.35 o 
   2   2   0     8075.05     7906.10     16.32 o 
   3   2   0      503.32      489.75     23.02 o 
   4   2   0      496.59      501.11     16.66 o 
   5   2   0      238.49      235.52      8.63 o 
   6   2   0        3.55        2.85      3.41 o 
   7   2   0       64.85       72.36      6.97 o 
  -5   3   0      333.84      332.84      8.37 o 
  -4   3   0      127.64      136.84      7.47 o 
  -3   3   0       62.15       58.98      5.26 o 
  -2   3   0      845.22      834.16     15.27 o 
  -1   3   0      672.44      646.02      8.20 o 
   0   3   0       16.60       14.27      3.13 o 
   1   3   0      593.26      517.71      6.37 o 
   2   3   0     1008.56      966.95      7.56 o 
   3   3   0      287.31      303.99      9.05 o 
   4   3   0      622.56      627.78      7.21 o 
   5   3   0      129.16      128.00      4.11 o 
   6   3   0      166.15      166.83      8.14 o 
   7   3   0      238.43      235.67     10.38 o 
  -5   4   0      162.25      171.35     17.12 o 
  -4   4   0       41.40       41.88      4.71 o 
  -3   4   0      311.30      337.25      8.16 o 
  -2   4   0      998.19     1023.30     13.68 o 
  -1   4   0      187.51      219.78      8.56 o 
   0   4   0      279.04      277.00      8.18 o 
   1   4   0     1430.57     1402.58     12.12 o 
   2   4   0      168.47      175.03      4.56 o 
   3   4   0      373.73      358.27     11.14 o 
   4   4   0      670.99      647.87     11.63 o 
   5   4   0       79.43       74.20      3.63 o 
   6   4   0       90.19       84.62      6.56 o 
   7   4   0      126.79      132.76      8.53 o 
  -4   5   0        0.35        0.03      4.35 o 
  -3   5   0      153.50      156.73      9.89 o 
  -2   5   0      284.46      272.39     11.13 o 
  -1   5   0       76.03       81.45      7.18 o 
   0   5   0      482.26      476.78     11.88 o 
   1   5   0        0.49        0.69      1.16 o 
   2   5   0      533.91      523.07      8.30 o 
   3   5   0      587.05      588.91     12.46 o 
   4   5   0      362.95      365.91      7.13 o 
   5   5   0      138.07      137.36     12.47 o 
   6   5   0      202.61      191.98      8.77 o 
   7   5   0      106.74      105.15      7.83 o 
  -3   6   0      273.18      264.13     12.79 o 
  -2   6   0        3.83        3.46      6.42 o 
  -1   6   0      150.14      166.51     10.08 o 
   0   6   0      421.74      453.66     12.86 o 
   1   6   0        7.27        6.46      4.50 o 
   2   6   0      133.14      132.89      5.70 o 
   3   6   0      152.82      161.56      8.65 o 
   4   6   0       49.34       48.30      4.09 o 
   5   6   0      433.95      410.45      8.74 o 
   6   6   0      203.10      208.22      9.32 o 
   7   6   0        8.45       10.46      5.22 o 
  -1   7   0       29.37       44.51      7.40 o 
   0   7   0      100.24       91.23      8.15 o 
   1   7   0       25.22       23.47      6.01 o 
   2   7   0      258.34      268.37      7.57 o 
   3   7   0        3.81        3.53      3.63 o 
   4   7   0      329.85      345.23      8.22 o 
   5   7   0      216.24      206.84     11.12 o 
   6   7   0       68.17       61.88      6.82 o 
   1   8   0      122.78      127.63      9.25 o 
   2   8   0      304.04      300.74     11.68 o 
   3   8   0        2.72        4.24      3.98 o 
   4   8   0      111.33      110.55      9.80 o 
  -3  -8   1       82.20       78.91      7.62 o 
  -2  -8   1        6.75        5.20      5.18 o 
  -1  -8   1       43.88       40.89      7.14 o 
  -6  -7   1      163.82      146.49      8.81 o 
  -5  -7   1        0.12        2.24      5.16 o 
  -4  -7   1       12.06       16.17      3.79 o 
  -3  -7   1       66.58       68.64      4.98 o 
  -2  -7   1       38.36       31.64      5.81 o 
  -1  -7   1      308.16      315.39     11.49 o 
   0  -7   1       28.05       28.14      6.76 o 
   1  -7   1       21.68       27.21      6.94 o 
  -6  -6   1       70.63       57.62      6.40 o 
  -5  -6   1       77.96       88.11      7.46 o 
  -4  -6   1       86.26       82.33      7.14 o 
  -3  -6   1       30.78       33.00      4.22 o 
  -2  -6   1       69.78       71.16      4.77 o 
  -1  -6   1      268.99      279.33     10.36 o 
   0  -6   1      136.69      135.72      8.23 o 
   1  -6   1       21.09       20.72      6.21 o 
   2  -6   1        5.50        7.90      6.39 o 
   3  -6   1       46.03       61.41      8.14 o 
  -7  -5   1        0.43        2.00      5.20 o 
  -6  -5   1       55.57       50.64      6.05 o 
  -5  -5   1      170.21      156.51      5.08 o 
  -4  -5   1      201.52      209.65      8.53 o 
  -3  -5   1      156.16      144.89      7.38 o 
  -2  -5   1      199.95      194.77      5.78 o 
  -1  -5   1      428.40      448.91     11.28 o 
   0  -5   1       53.39       44.83      5.68 o 
   1  -5   1      615.28      627.72     14.56 o 
   2  -5   1       69.80       73.78      7.43 o 
   3  -5   1        2.95        0.46      6.07 o 
   4  -5   1        3.50        7.80      4.44 o 
  -7  -4   1        0.05        3.36      5.01 o 
  -6  -4   1      307.76      305.25     10.42 o 
  -5  -4   1      112.44      116.77      3.83 o 
  -4  -4   1      150.18      144.93      2.80 o 
  -3  -4   1      151.19      129.47      5.26 o 
  -2  -4   1       74.53       72.97      3.64 o 
  -1  -4   1       23.65       20.20      2.61 o 
   0  -4   1      416.59      418.82     10.13 o 
   1  -4   1      291.97      301.76      9.48 o 
   2  -4   1      105.57      105.00      5.26 o 
   3  -4   1       75.19       82.34      5.09 o 
   4  -4   1       51.68       57.42      5.24 o 
   5  -4   1       50.11       54.21      5.09 o 
  -7  -3   1       22.65       25.46      5.97 o 
  -6  -3   1      288.33      266.94      9.84 o 
  -5  -3   1        3.80        3.12      2.48 o 
  -4  -3   1      334.13      307.48      5.08 o 
  -3  -3   1      704.30      671.19     15.05 o 
  -2  -3   1      922.94      870.48     16.64 o 
  -1  -3   1       36.27       33.13      4.42 o 
   0  -3   1      244.59      222.10      7.01 o 
   1  -3   1       19.24       10.28      3.06 o 
   2  -3   1       46.24       48.10      6.11 o 
   3  -3   1      491.56      508.99     19.95 o 
   4  -3   1      173.47      174.69      6.15 o 
   5  -3   1        7.48        4.06      3.60 o 
  -7  -2   1       70.21       69.48      4.98 o 
  -6  -2   1      103.36      100.95      4.81 o 
  -5  -2   1        0.02        0.36      2.20 o 
  -4  -2   1     2014.11     2001.30     28.00 o 
  -3  -2   1     1343.41     1282.43     24.05 o 
  -2  -2   1      573.28      563.26      6.49 o 
  -1  -2   1       41.13       40.15      2.21 o 
   0  -2   1      864.02      921.19     10.29 o 
   1  -2   1      215.44      195.47      9.55 o 
   2  -2   1      487.24      478.68      6.72 o 
   3  -2   1      277.88      274.39      5.86 o 
   4  -2   1        1.56        2.77      3.11 o 
   5  -2   1      227.01      226.57      6.59 o 
   6  -2   1      179.96      176.87      9.25 o 
  -7  -1   1       25.20       37.66      5.83 o 
  -6  -1   1        4.52        9.12      3.47 o 
  -5  -1   1      198.49      186.81      5.59 o 
  -4  -1   1      764.24      715.58      6.98 o 
  -3  -1   1       26.14       18.43      1.97 o 
  -2  -1   1     1306.29     1383.45     18.85 o 
  -1  -1   1     2497.22     2512.21     15.13 o 
   1  -1   1      284.22      293.53      3.81 o 
   2  -1   1      976.10      898.64     22.98 o 
   3  -1   1      119.93      110.66      3.71 o 
   4  -1   1        0.21        0.00      2.64 o 
   5  -1   1      144.40      157.53      7.69 o 
   6  -1   1       93.74       93.27      7.28 o 
  -7   0   1       49.63       54.69      6.44 o 
  -6   0   1        0.85        4.80      4.32 o 
  -5   0   1      272.70      281.61      8.74 o 
  -4   0   1        1.94        3.02      2.57 o 
  -3   0   1        5.28        7.98      2.34 o 
  -2   0   1      859.47      840.30     12.43 o 
  -1   0   1     2822.47     2974.17     63.39 o 
   2   0   1     1052.79     1145.49      6.26 o 
   3   0   1       24.38       23.84      2.34 o 
   4   0   1      313.61      290.58      8.13 o 
   5   0   1      685.83      733.02     13.73 o 
   6   0   1       25.16       24.33      5.37 o 
   7   0   1       59.14       56.07      6.42 o 
  -6   1   1      191.69      205.51      9.15 o 
  -5   1   1      222.97      226.82      8.44 o 
  -4   1   1       57.32       55.76      4.80 o 
  -3   1   1      101.90       89.09      4.74 o 
  -2   1   1      457.34      412.03     16.55 o 
  -1   1   1       71.66       77.71      1.83 o 
   2   1   1      232.09      248.68      3.78 o 
   3   1   1        1.63        2.75      1.36 o 
   4   1   1      700.97      663.71      7.90 o 
   5   1   1      404.57      422.70      8.61 o 
   6   1   1        2.86        2.91      2.80 o 
   7   1   1       82.62       89.83      7.25 o 
  -6   2   1      284.71      301.59     11.52 o 
  -5   2   1       72.57       67.06      6.38 o 
  -4   2   1       83.96       80.02      5.88 o 
  -3   2   1      517.77      495.05     21.37 o 
  -2   2   1       66.44       82.02      3.55 o 
  -1   2   1      798.10      817.95      7.29 o 
   0   2   1       20.20       13.67      2.33 o 
   1   2   1     1016.23     1021.69      9.83 o 
   2   2   1      491.00      512.95      7.27 o 
   3   2   1     1790.68     1781.05     44.35 o 
   4   2   1        7.24        5.39      2.22 o 
   5   2   1       29.60       25.47      2.91 o 
   6   2   1       85.30       95.88      5.10 o 
   7   2   1      201.65      220.50     10.14 o 
  -5   3   1        1.95        1.93      5.13 o 
  -4   3   1      240.91      256.12      6.90 o 
  -3   3   1      226.92      227.37      6.06 o 
  -2   3   1       16.08       20.81      3.26 o 
  -1   3   1      478.90      511.49     10.47 o 
   0   3   1      775.83      734.67     30.72 o 
   1   3   1      440.32      440.41      8.16 o 
   2   3   1        6.11        9.15      1.10 o 
   3   3   1     1926.22     1805.20     18.85 o 
   4   3   1        0.51        2.04      1.35 o 
   5   3   1        3.64        2.38      2.69 o 
   6   3   1       31.54       31.40      3.34 o 
   7   3   1       24.53       23.34      5.67 o 
  -5   4   1        0.42        2.02      5.58 o 
  -4   4   1      193.88      206.24     14.29 o 
  -3   4   1       22.24       19.38      3.94 o 
  -2   4   1        3.62        2.05      5.52 o 
  -1   4   1      204.81      193.06      8.48 o 
   0   4   1        0.86        0.63      2.29 o 
   1   4   1     1511.77     1564.50     27.00 o 
   2   4   1     1064.80     1028.71     55.63 o 
   3   4   1      571.85      556.83     12.14 o 
   4   4   1      303.57      281.57      7.49 o 
   5   4   1      161.89      160.10      4.89 o 
   6   4   1      107.13      108.62      4.45 o 
   7   4   1       16.70       11.74      5.19 o 
  -4   5   1      103.36      109.17      9.29 o 
  -3   5   1        0.24        2.83      5.90 o 
  -2   5   1      121.15      125.34      8.88 o 
  -1   5   1      230.01      241.92     10.23 o 
   0   5   1       75.47       71.57      4.52 o 
   1   5   1      435.44      444.38     21.91 o 
   2   5   1      300.21      276.13      6.23 o 
   3   5   1       42.51       44.18      3.39 o 
   4   5   1        6.58        6.81      2.14 o 
   5   5   1      429.38      421.16      7.59 o 
   6   5   1        7.24        7.38      3.47 o 
   7   5   1       38.81       44.64      6.06 o 
  -3   6   1        7.13        8.19      6.55 o 
  -2   6   1      299.92      357.59     13.57 o 
  -1   6   1        1.87        0.00      5.53 o 
   0   6   1       31.60       38.03      6.57 o 
   1   6   1       30.17       36.37      4.43 o 
   2   6   1        5.31        6.04      3.75 o 
   3   6   1      139.67      131.87      5.19 o 
   4   6   1      314.57      326.38      5.57 o 
   5   6   1       99.50       87.00      4.80 o 
   6   6   1        4.79        5.24      3.52 o 
   7   6   1       69.73       71.54      7.00 o 
  -1   7   1        4.95        4.38      6.52 o 
   0   7   1       50.02       58.27      7.61 o 
   1   7   1      308.26      313.45     11.83 o 
   2   7   1        5.22        5.65      4.07 o 
   3   7   1       81.37       84.95      5.26 o 
   4   7   1       33.51       36.76      4.21 o 
   5   7   1        0.78        1.30      3.35 o 
   6   7   1        5.78        7.18      4.78 o 
   1   8   1       51.03       65.35      7.68 o 
   2   8   1       47.56       44.97      8.20 o 
   3   8   1       80.66       83.07      5.75 o 
   4   8   1        0.46        0.00      7.91 o 
  -3  -8   2        0.99        1.33      5.79 o 
  -2  -8   2       31.37       21.00      6.10 o 
  -5  -7   2      227.32      227.81     10.18 o 
  -4  -7   2      106.50      105.59      7.32 o 
  -3  -7   2        3.14        1.54      5.12 o 
  -2  -7   2      143.48      165.97      9.24 o 
  -1  -7   2       67.33       67.64      7.41 o 
   0  -7   2        4.48        4.24      5.74 o 
   1  -7   2       32.92       41.08      7.54 o 
  -6  -6   2       54.27       71.11      6.97 o 
  -5  -6   2      179.44      176.86      5.81 o 
  -4  -6   2        2.14        1.75      3.31 o 
  -3  -6   2      157.54      166.32      5.80 o 
  -2  -6   2      708.89      695.00     14.86 o 
  -1  -6   2        5.48        2.96      5.48 o 
   0  -6   2      173.20      195.96      9.46 o 
   1  -6   2      177.41      177.83      9.89 o 
   2  -6   2       15.30       19.11      6.52 o 
   3  -6   2       78.14       75.01      8.51 o 
  -7  -5   2       62.69       63.06      7.19 o 
  -6  -5   2      141.87      145.85      8.34 o 
  -5  -5   2      353.35      346.02      7.12 o 
  -4  -5   2        0.26        0.00      2.73 o 
  -3  -5   2      190.32      192.73     10.76 o 
  -2  -5   2       96.62       95.17      6.02 o 
  -1  -5   2      112.63      113.08      7.00 o 
   0  -5   2      782.74      782.36     15.57 o 
   1  -5   2       62.80       51.63      6.36 o 
   2  -5   2      350.18      344.82     12.44 o 
   3  -5   2       89.11       99.61      8.57 o 
   4  -5   2      193.97      205.10      7.98 o 
  -7  -4   2      148.18      144.14      8.91 o 
  -6  -4   2      179.60      201.19      9.07 o 
  -5  -4   2       39.32       41.60      3.34 o 
  -4  -4   2       41.88       40.67      2.29 o 
  -3  -4   2      614.54      573.04     10.40 o 
  -2  -4   2      242.88      243.49      5.33 o 
  -1  -4   2      506.58      464.22     29.03 o 
   0  -4   2     1162.70     1123.58     16.49 o 
   1  -4   2       25.89       25.38      5.18 o 
   2  -4   2      872.62      918.41     29.73 o 
   3  -4   2      251.79      264.19     18.41 o 
   4  -4   2       37.02       39.05      4.74 o 
   5  -4   2       30.13       31.30      5.60 o 
  -7  -3   2      302.76      286.56     11.42 o 
  -6  -3   2       23.39       22.30      5.54 o 
  -5  -3   2      261.89      265.27      9.24 o 
  -4  -3   2      384.32      387.66      4.58 o 
  -3  -3   2     1245.61     1237.15     11.16 o 
  -2  -3   2      110.13       95.82      4.27 o 
  -1  -3   2      393.58      360.23      3.83 o 
   0  -3   2        0.40        0.00      3.96 o 
   1  -3   2      319.95      311.90      6.19 o 
   2  -3   2      763.44      749.89      9.35 o 
   3  -3   2      184.77      183.75      6.04 o 
   4  -3   2      620.61      628.43     10.34 o 
   5  -3   2      149.83      142.89      6.16 o 
  -7  -2   2      100.24      113.48      5.54 o 
  -6  -2   2       56.97       55.87      7.27 o 
  -5  -2   2      649.16      667.40     12.81 o 
  -4  -2   2      423.38      413.50      4.51 o 
  -3  -2   2       91.20       86.75      2.18 o 
  -2  -2   2      318.08      288.05      5.19 o 
  -1  -2   2     2014.13     1982.88     18.61 o 
   0  -2   2      517.78      559.52      8.44 o 
   1  -2   2     2020.01     2043.27     40.57 o 
   2  -2   2     2019.03     1974.90     25.91 o 
   3  -2   2       13.77       12.98      4.66 o 
   4  -2   2      578.71      586.23     11.90 o 
   5  -2   2       19.78       19.95      3.66 o 
   6  -2   2        7.69        7.14      5.24 o 
  -7  -1   2       17.27       14.62      5.20 o 
  -6  -1   2        0.67        2.07      3.21 o 
  -5  -1   2      342.67      365.00      7.05 o 
  -4  -1   2       26.26       24.40      1.71 o 
  -3  -1   2     1875.28     1678.38     88.08 o 
  -2  -1   2      258.44      240.67      5.74 o 
  -1  -1   2      746.33      833.30      4.74 o 
   0  -1   2     1599.97     1788.93      5.98 o 
   1  -1   2     2910.03     3056.65     40.87 o 
   2  -1   2      202.32      195.73      4.03 o 
   3  -1   2      791.53      771.34     19.69 o 
   4  -1   2      183.28      196.99      5.89 o 
   5  -1   2       37.90       35.55      3.54 o 
   6  -1   2      231.41      251.58     10.39 o 
  -7   0   2       28.28       35.62      6.02 o 
  -6   0   2        7.14       11.10      4.89 o 
  -5   0   2       75.92       78.88      6.66 o 
  -4   0   2      167.88      167.17      4.63 o 
  -3   0   2     1555.07     1508.37     49.74 o 
  -2   0   2     2340.05     2431.47     20.18 o 
  -1   0   2      589.30      633.53      7.41 o 
   1   0   2      637.69      692.69      8.71 o 
   2   0   2      549.02      569.68      3.82 o 
   3   0   2     1281.10     1216.46      8.41 o 
   4   0   2      598.27      596.41      6.98 o 
   5   0   2        3.21        6.51      4.58 o 
   6   0   2      436.67      465.33     12.56 o 
   7   0   2       17.15       14.72      5.54 o 
  -6   1   2       77.64       77.57      6.66 o 
  -5   1   2        5.93        5.03      4.22 o 
  -4   1   2      112.67      115.14      5.77 o 
  -3   1   2      456.10      446.65      8.25 o 
  -2   1   2      402.19      419.98     14.90 o 
  -1   1   2     4623.13     4749.60     14.33 o 
   0   1   2     1089.49     1210.91     12.17 o 
   1   1   2       25.67       25.25      0.74 o 
   2   1   2      840.36      798.56      8.33 o 
   3   1   2      174.13      151.81      2.57 o 
   4   1   2       48.20       46.48      4.65 o 
   5   1   2     1073.02     1118.52     10.71 o 
   6   1   2      283.34      288.85      6.54 o 
   7   1   2        9.24       13.76      5.41 o 
  -6   2   2        9.27       12.96      5.65 o 
  -5   2   2      144.93      151.44      7.83 o 
  -4   2   2      174.58      175.08      7.28 o 
  -3   2   2       53.21       49.90      4.67 o 
  -2   2   2     1563.12     1607.12     14.60 o 
  -1   2   2     3583.19     3590.45     15.70 o 
   0   2   2     4972.89     5215.36     40.27 o 
   1   2   2      678.36      761.08      6.06 o 
   2   2   2     1824.40     1721.56     20.02 o 
   3   2   2        0.68        1.46      2.24 o 
   4   2   2      556.85      545.26     14.15 o 
   5   2   2      291.86      286.87      7.74 o 
   6   2   2        7.22        7.31      3.06 o 
   7   2   2       66.50       72.13      6.93 o 
  -5   3   2      141.36      157.87      8.61 o 
  -4   3   2       29.49       32.66      5.46 o 
  -3   3   2       10.65       12.25      3.22 o 
  -2   3   2      802.01      797.77      9.33 o 
  -1   3   2      139.75      129.09      8.28 o 
   0   3   2      114.51      119.83      3.44 o 
   1   3   2     2088.35     2105.26      6.81 o 
   2   3   2     2073.42     1982.67     16.91 o 
   3   3   2      148.52      137.44      3.27 o 
   4   3   2     1458.06     1439.29     11.78 o 
   5   3   2        4.55        3.06      2.89 o 
   6   3   2        3.26        0.84      3.04 o 
   7   3   2      198.17      223.13      9.93 o 
  -4   4   2        7.17       11.26      5.65 o 
  -3   4   2      109.47      111.65      5.38 o 
  -2   4   2      173.62      174.80      8.73 o 
  -1   4   2      153.38      159.24      8.23 o 
   0   4   2     1165.70     1097.39     10.20 o 
   1   4   2     1775.14     1705.95     15.65 o 
   2   4   2       93.57       89.57      6.25 o 
   3   4   2        6.06        2.87      1.16 o 
   4   4   2      817.33      775.57     11.57 o 
   5   4   2        3.30        6.81      3.04 o 
   6   4   2      244.91      246.08      6.21 o 
   7   4   2      152.34      140.14      8.35 o 
  -4   5   2        0.13        3.57      6.30 o 
  -3   5   2      291.28      267.61     11.67 o 
  -2   5   2       71.59       62.45      7.42 o 
  -1   5   2        2.89        3.72      3.48 o 
   0   5   2      606.19      653.49     14.66 o 
   1   5   2        0.74        3.51      2.10 o 
   2   5   2      215.49      220.09      5.76 o 
   3   5   2      410.17      422.37      6.71 o 
   4   5   2      445.89      423.27      5.90 o 
   5   5   2       46.38       45.11      8.67 o 
   6   5   2      890.16      910.15     25.59 o 
   7   5   2       31.23       36.79      5.90 o 
  -2   6   2       29.30       24.46      7.12 o 
  -1   6   2      134.42      135.97      9.03 o 
   0   6   2       55.15       54.75      5.14 o 
   1   6   2        7.90       11.46      4.33 o 
   2   6   2      255.39      280.68      7.23 o 
   3   6   2      632.89      644.78      9.39 o 
   4   6   2        0.10        0.83      3.00 o 
   5   6   2       89.94       80.20      4.61 o 
   6   6   2      161.17      157.72     12.87 o 
   7   6   2        5.04        0.00      4.97 o 
  -1   7   2      157.37      195.12     10.80 o 
   0   7   2        0.29        3.99      5.82 o 
   1   7   2       55.25       61.74      5.48 o 
   2   7   2      661.17      660.63     11.33 o 
   3   7   2       74.71       65.63      4.86 o 
   4   7   2      154.70      149.10      9.91 o 
   5   7   2      117.68      131.06      9.04 o 
   6   7   2       65.76       64.92      6.00 o 
   1   8   2      177.81      180.05      9.96 o 
   2   8   2       86.55       96.33      7.84 o 
   3   8   2       64.43       60.01      9.34 o 
   4   8   2      183.52      202.87     12.58 o 
  -4  -7   3      301.61      289.55     10.85 o 
  -3  -7   3       61.25       63.19      6.96 o 
  -2  -7   3        0.07        0.00      5.42 o 
  -1  -7   3       50.96       57.46      7.47 o 
   0  -7   3      301.10      305.92     12.22 o 
   1  -7   3       37.40       44.07      7.35 o 
  -6  -6   3        2.42        0.17      5.12 o 
  -5  -6   3       29.14       30.16      4.64 o 
  -4  -6   3      216.65      212.73      8.84 o 
  -3  -6   3       15.31       12.80      5.11 o 
  -2  -6   3      115.32      121.10      7.82 o 
  -1  -6   3      242.09      239.18     10.60 o 
   0  -6   3       43.64       48.97      6.93 o 
   1  -6   3        0.54        1.12      5.23 o 
   2  -6   3       72.83       75.18      7.90 o 
  -6  -5   3        3.78        6.26      5.46 o 
  -5  -5   3       15.52       15.47      3.21 o 
  -4  -5   3      110.91      118.11      6.28 o 
  -3  -5   3      126.58      117.49      6.64 o 
  -2  -5   3      667.04      683.61     13.49 o 
  -1  -5   3      507.36      525.75     12.71 o 
   0  -5   3       33.85       36.21      5.95 o 
   1  -5   3      153.63      150.28      8.35 o 
   2  -5   3      199.41      210.05      9.99 o 
   3  -5   3       42.00       48.49      7.13 o 
   4  -5   3        0.95        2.99      4.22 o 
  -7  -4   3        2.25        0.00      5.45 o 
  -6  -4   3       18.97       17.46      5.64 o 
  -5  -4   3      237.73      233.08      6.04 o 
  -4  -4   3       27.12       29.34      3.24 o 
  -3  -4   3      287.57      271.42      7.14 o 
  -2  -4   3      500.56      472.20     10.09 o 
  -1  -4   3       34.75       31.02      4.93 o 
   0  -4   3       57.83       54.53      5.59 o 
   1  -4   3      214.69      232.08      9.05 o 
   2  -4   3       19.31       12.93      3.69 o 
   3  -4   3      102.01      114.06      5.75 o 
   4  -4   3       61.11       66.62      5.36 o 
   5  -4   3      120.05      121.55     11.78 o 
  -7  -3   3       73.49       63.24      5.08 o 
  -6  -3   3      443.29      394.97     17.23 o 
  -5  -3   3      126.13      115.80      9.13 o 
  -4  -3   3      115.51      110.77      2.81 o 
  -3  -3   3      330.15      308.49      4.88 o 
  -2  -3   3      794.13      823.22     15.85 o 
  -1  -3   3      220.60      234.18      6.92 o 
   0  -3   3       69.04       38.51      4.75 o 
   1  -3   3      507.34      466.07     10.51 o 
   2  -3   3       11.95       10.70      3.20 o 
   3  -3   3      324.30      320.68      7.18 o 
   4  -3   3      101.30      102.61      5.44 o 
   5  -3   3        2.84        3.34      3.76 o 
  -7  -2   3      102.69      112.05      6.39 o 
  -6  -2   3      443.66      436.83     11.48 o 
  -5  -2   3       40.36       37.34      5.32 o 
  -4  -2   3      245.81      244.54      5.72 o 
  -3  -2   3      109.17       74.51     13.31 o 
  -2  -2   3       56.44       56.69      2.15 o 
  -1  -2   3     1039.55     1049.58     12.07 o 
   0  -2   3      791.81      714.19      9.76 o 
   1  -2   3       13.74       11.98      2.81 o 
   2  -2   3       63.14       53.57      3.47 o 
   3  -2   3      453.72      463.71      7.50 o 
   4  -2   3        0.37        2.40      3.26 o 
   5  -2   3      244.67      238.97      6.67 o 
   6  -2   3       13.87       24.43      6.15 o 
  -7  -1   3       55.00       62.25      6.45 o 
  -6  -1   3       38.18       41.18      4.51 o 
  -5  -1   3      308.68      309.18      6.44 o 
  -4  -1   3     1214.17     1226.22     15.53 o 
  -3  -1   3      182.55      161.74      5.37 o 
  -2  -1   3      224.54      216.52      6.01 o 
  -1  -1   3        3.52        9.24      3.01 o 
   0  -1   3     1452.32     1525.04     10.04 o 
   1  -1   3     1481.96     1565.66      9.66 o 
   2  -1   3      477.66      455.87      5.83 o 
   3  -1   3      220.11      191.15      4.57 o 
   4  -1   3        6.25        8.42      2.68 o 
   5  -1   3      261.82      272.24      6.31 o 
   6  -1   3      180.42      177.61      8.92 o 
  -6   0   3       19.01       14.63      4.79 o 
  -5   0   3      160.75      158.74      5.06 o 
  -4   0   3     1302.70     1332.16     14.55 o 
  -3   0   3       46.17       48.53      1.68 o 
  -2   0   3      296.82      265.36      4.55 o 
  -1   0   3      778.92      870.28      8.23 o 
   0   0   3      453.22      499.09     10.79 o 
   1   0   3     2175.01     2344.49      8.75 o 
   2   0   3      317.90      292.74     10.16 o 
   3   0   3       33.86       36.26      2.34 o 
   4   0   3      297.30      289.70      5.11 o 
   5   0   3      611.52      579.88     12.61 o 
   6   0   3      149.07      143.32      8.12 o 
   7   0   3      124.85      128.40      8.33 o 
  -6   1   3      229.48      232.02      9.31 o 
  -5   1   3      128.38      138.49      7.03 o 
  -4   1   3      120.99      116.17      5.64 o 
  -3   1   3      366.92      357.17      9.85 o 
  -2   1   3     2310.23     2280.12      9.10 o 
  -1   1   3      707.49      736.10      5.91 o 
   0   1   3     1075.30     1177.78      5.41 o 
   1   1   3      332.18      386.89      4.26 o 
   2   1   3      419.57      449.58      3.07 o 
   3   1   3       85.34       78.35      1.35 o 
   4   1   3      377.93      362.67     13.26 o 
   5   1   3      119.17      128.36      9.57 o 
   6   1   3       67.68       62.13      4.09 o 
   7   1   3      117.17      124.36      5.56 o 
  -6   2   3       98.29       97.80      7.51 o 
  -5   2   3       40.09       41.60      5.64 o 
  -4   2   3      134.76      124.49      6.50 o 
  -3   2   3      293.90      294.83      7.85 o 
  -2   2   3      479.26      469.22      8.18 o 
  -1   2   3        2.23        2.68      1.29 o 
   0   2   3     1242.34     1249.01      8.28 o 
   1   2   3       23.86       30.99      1.64 o 
   2   2   3       69.23       63.07      2.54 o 
   3   2   3     1325.67     1282.00     13.34 o 
   4   2   3      304.54      291.24      7.58 o 
   5   2   3       11.54       13.07      3.95 o 
   6   2   3       72.35       88.47      4.61 o 
   7   2   3       99.21      119.45      7.91 o 
  -5   3   3       23.71       26.51      5.43 o 
  -4   3   3      239.21      238.03      8.84 o 
  -3   3   3       27.13       29.79      4.45 o 
  -2   3   3        6.41       10.53      2.57 o 
  -1   3   3      526.28      511.21     13.89 o 
   0   3   3      905.03      887.75      6.76 o 
   1   3   3     1034.86     1045.69      8.30 o 
   2   3   3     1172.91     1160.78     10.08 o 
   3   3   3      502.19      493.59     12.35 o 
   4   3   3       19.60       15.42      2.80 o 
   5   3   3        4.56        4.51      3.04 o 
   6   3   3        7.63       11.57      4.98 o 
   7   3   3       67.34       65.72      4.46 o 
  -4   4   3       50.45       54.08      6.44 o 
  -3   4   3        3.72        1.41      3.48 o 
  -2   4   3      170.66      179.78     11.76 o 
  -1   4   3      551.97      563.25      8.84 o 
   0   4   3      142.52      142.24      3.81 o 
   1   4   3       91.60       99.95      5.18 o 
   2   4   3      741.01      711.09      5.76 o 
   3   4   3       25.20       23.38      1.77 o 
   4   4   3        2.65        2.32      1.00 o 
   5   4   3      413.64      430.95     18.45 o 
   6   4   3      102.71      108.28      4.97 o 
   7   4   3        1.98        1.09      4.69 o 
  -3   5   3        1.85        1.29      4.04 o 
  -2   5   3      306.19      308.48      7.80 o 
  -1   5   3      165.06      165.32      5.80 o 
   0   5   3        9.12       11.54      2.86 o 
   1   5   3      288.41      276.76      4.77 o 
   2   5   3       18.24       18.37      2.00 o 
   3   5   3      167.04      174.26      3.57 o 
   4   5   3       18.35       20.60      4.19 o 
   5   5   3      326.80      309.58      8.79 o 
   6   5   3       26.91       21.56      3.81 o 
   7   5   3      130.71      130.43     13.74 o 
  -2   6   3      219.50      231.97     11.61 o 
  -1   6   3       36.90       33.35      6.94 o 
   0   6   3      193.31      193.23      7.07 o 
   1   6   3      464.08      471.11     15.29 o 
   2   6   3      301.22      313.31      7.56 o 
   3   6   3       14.40       13.66      3.70 o 
   4   6   3      112.13      103.55      4.40 o 
   5   6   3        3.78        2.89      3.13 o 
   6   6   3       20.05       20.46      3.71 o 
   7   6   3      120.29      104.10      7.39 o 
  -1   7   3       13.17        7.97      6.39 o 
   0   7   3      182.27      201.08     10.58 o 
   1   7   3      117.81      114.64      6.30 o 
   2   7   3       37.61       37.84      4.78 o 
   3   7   3      187.51      194.60      8.71 o 
   4   7   3       17.14       17.93      7.03 o 
   5   7   3        1.47        0.13      6.69 o 
   6   7   3        1.17        0.00      6.53 o 
   1   8   3       16.38       14.29      4.84 o 
   2   8   3      180.45      167.96      7.28 o 
   3   8   3      155.54      149.77     11.98 o 
   4   8   3       17.18       22.51      8.53 o 
  -4  -7   4       15.13        7.48      5.07 o 
  -3  -7   4        2.52        3.69      5.36 o 
  -2  -7   4       32.13       31.76      6.60 o 
  -1  -7   4      252.34      258.53     12.06 o 
   0  -7   4        2.75        1.96      5.96 o 
  -6  -6   4       57.72       64.85      7.36 o 
  -5  -6   4       78.23       81.28      6.47 o 
  -4  -6   4       12.48       15.36      5.00 o 
  -3  -6   4      173.05      172.87      8.63 o 
  -2  -6   4      157.13      169.83      8.76 o 
  -1  -6   4       14.74       13.94      5.87 o 
   0  -6   4      114.79      137.48      9.23 o 
   1  -6   4      485.19      489.57     14.68 o 
   2  -6   4       19.85       13.83      6.35 o 
  -6  -5   4       43.02       50.76      9.52 o 
  -5  -5   4       60.86       58.37      4.16 o 
  -4  -5   4       51.45       46.67      5.28 o 
  -3  -5   4      594.67      560.37     12.76 o 
  -2  -5   4       22.29       24.40      5.49 o 
  -1  -5   4      157.14      162.19      8.23 o 
   0  -5   4      199.08      219.04      9.67 o 
   1  -5   4       88.21       99.24      7.81 o 
   2  -5   4       10.98        9.77      5.49 o 
   3  -5   4      326.75      331.04     13.03 o 
  -6  -4   4      129.39      136.23      8.55 o 
  -5  -4   4       14.18       15.91      3.39 o 
  -4  -4   4      243.39      307.56     32.51 o 
  -3  -4   4      537.07      547.34      6.41 o 
  -2  -4   4       24.03       24.49      4.38 o 
  -1  -4   4      324.73      324.77      9.57 o 
   0  -4   4      417.21      413.42     10.81 o 
   1  -4   4       24.61       21.93      5.47 o 
   2  -4   4      173.11      162.79      9.66 o 
   3  -4   4      446.08      433.81     21.14 o 
   4  -4   4       29.14       26.60      4.64 o 
  -7  -3   4      147.59      123.29      8.51 o 
  -6  -3   4      106.38       98.99      5.33 o 
  -5  -3   4        2.12        3.95      3.38 o 
  -4  -3   4      218.12      216.57      7.00 o 
  -3  -3   4        6.16        7.41      3.74 o 
  -2  -3   4       23.46       17.69      2.31 o 
  -1  -3   4     1456.03     1507.37     16.25 o 
   0  -3   4      176.49      169.28      6.81 o 
   1  -3   4      341.18      326.29      9.15 o 
   2  -3   4     1122.16     1175.79     43.49 o 
   3  -3   4      137.38      140.34      5.30 o 
   4  -3   4        9.26        7.58      3.89 o 
   5  -3   4       77.73       77.32      9.36 o 
  -7  -2   4       80.35       83.59      4.41 o 
  -6  -2   4       11.23        8.59      2.91 o 
  -5  -2   4       95.65       90.09      6.74 o 
  -4  -2   4       24.80       24.73      3.55 o 
  -3  -2   4       12.66        9.86      3.82 o 
  -2  -2   4      849.88      800.89     38.28 o 
  -1  -2   4     2388.03     2454.77     22.78 o 
   0  -2   4       58.19       52.46      4.44 o 
   1  -2   4      762.36      762.59     25.43 o 
   2  -2   4     1782.08     1791.06     12.90 o 
   3  -2   4        7.90        6.57      2.95 o 
   4  -2   4      217.79      199.08     13.21 o 
   5  -2   4       50.10       53.46      8.22 o 
   6  -2   4        0.68        3.11      5.75 o 
  -6  -1   4       36.85       31.64      3.34 o 
  -5  -1   4      378.96      387.63     10.63 o 
  -4  -1   4       33.96       34.49      3.57 o 
  -3  -1   4       10.84       11.82      3.00 o 
  -2  -1   4      412.00      381.81      7.85 o 
  -1  -1   4        6.00       10.10      3.50 o 
   0  -1   4     1177.67     1203.67      6.75 o 
   1  -1   4     2645.01     2646.13     24.60 o 
   2  -1   4        0.60        0.00      2.12 o 
   3  -1   4      417.83      391.42     13.30 o 
   4  -1   4     1042.66     1030.27     26.15 o 
   5  -1   4      103.40      103.17      4.57 o 
   6  -1   4       61.07       60.06      6.50 o 
  -6   0   4      108.51      112.12      6.35 o 
  -5   0   4      265.11      277.92      9.09 o 
  -4   0   4       49.67       49.07      2.87 o 
  -3   0   4      889.82      906.17      7.50 o 
  -2   0   4      146.51      136.23      2.84 o 
  -1   0   4      110.18      114.19      2.48 o 
   0   0   4      705.94      715.41     16.95 o 
   1   0   4     4792.46     5078.82     20.86 o 
   2   0   4      207.20      207.01      5.59 o 
   3   0   4      126.02      102.60      3.04 o 
   4   0   4      403.37      389.06      5.80 o 
   5   0   4       48.95       45.84      3.93 o 
   6   0   4      484.12      494.41     13.12 o 
   7   0   4       28.94       23.05      4.01 o 
  -6   1   4       51.81       46.61      8.95 o 
  -5   1   4       24.17       27.19      3.91 o 
  -4   1   4      131.12      135.58      3.93 o 
  -3   1   4     1586.07     1637.02     18.65 o 
  -2   1   4        6.30        5.03      1.35 o 
  -1   1   4      648.62      632.49      6.95 o 
   0   1   4      591.20      627.20      5.76 o 
   1   1   4      295.81      326.36      5.99 o 
   2   1   4      268.24      237.51      3.01 o 
   3   1   4     1294.54     1301.45      9.67 o 
   4   1   4       46.73       44.60      2.43 o 
   5   1   4      634.75      666.89      9.15 o 
   6   1   4      446.14      455.46      8.41 o 
   7   1   4        8.52        4.25      3.33 o 
  -5   2   4      194.34      201.49     10.36 o 
  -4   2   4      175.12      169.64      5.85 o 
  -3   2   4      395.95      389.31     11.21 o 
  -2   2   4       67.66       72.23      3.18 o 
  -1   2   4     1838.96     1794.07     44.57 o 
   0   2   4      510.67      568.97      5.92 o 
   1   2   4      469.34      450.69      5.64 o 
   2   2   4      334.60      310.47     16.26 o 
   3   2   4     1885.19     2026.46     17.48 o 
   4   2   4      370.56      390.19      9.11 o 
   5   2   4      246.14      258.42     15.65 o 
   6   2   4       33.35       38.00      3.93 o 
   7   2   4       20.22       21.90      6.16 o 
  -5   3   4       23.49       32.33      8.15 o 
  -4   3   4       72.71       63.66      4.64 o 
  -3   3   4       85.78       85.82      6.34 o 
  -2   3   4       76.83       77.78      4.16 o 
  -1   3   4     1289.98     1271.06     11.63 o 
   0   3   4       10.50       11.00      3.15 o 
   1   3   4     1702.26     1751.93     12.20 o 
   2   3   4      370.54      352.69      8.42 o 
   3   3   4      173.13      180.29      7.04 o 
   4   3   4      614.84      633.48     11.82 o 
   5   3   4      431.22      465.43     11.17 o 
   6   3   4       10.89       10.38      5.03 o 
   7   3   4      238.49      259.29      7.24 o 
  -4   4   4       24.88       24.86      4.43 o 
  -3   4   4      307.60      302.63     11.74 o 
  -2   4   4      393.10      402.73     11.79 o 
  -1   4   4      746.05      764.24     10.45 o 
   0   4   4        8.00        7.29      2.64 o 
   1   4   4      330.56      313.22      4.61 o 
   2   4   4        6.57        3.64      1.33 o 
   3   4   4      940.65      936.65      8.24 o 
   4   4   4      208.67      209.71      5.24 o 
   5   4   4      146.26      147.88      7.50 o 
   6   4   4      262.99      270.87      9.69 o 
   7   4   4      330.18      333.36     10.83 o 
  -3   5   4      120.78      100.39      8.28 o 
  -2   5   4      149.09      141.83     12.27 o 
  -1   5   4       90.78       87.79      4.12 o 
   0   5   4      267.08      270.43      5.53 o 
   1   5   4      291.53      298.48      5.16 o 
   2   5   4        1.77        3.43      1.21 o 
   3   5   4      520.06      501.61      8.56 o 
   4   5   4      362.05      348.49     10.45 o 
   5   5   4       70.48       75.84      4.19 o 
   6   5   4      491.78      482.12     27.01 o 
   7   5   4       27.15       45.04      6.24 o 
  -2   6   4        3.81        3.41      4.04 o 
  -1   6   4      283.40      275.68     11.50 o 
   0   6   4      160.92      153.28      6.51 o 
   1   6   4      175.97      158.18      6.22 o 
   2   6   4       50.48       55.06      4.56 o 
   3   6   4      332.92      318.68     15.27 o 
   4   6   4       26.12       21.89      6.81 o 
   5   6   4      330.61      314.60     19.06 o 
   6   6   4       96.31      100.79      5.12 o 
   7   6   4        0.20        3.38      5.51 o 
  -1   7   4       54.17       69.12      7.96 o 
   0   7   4        1.45        0.00      4.53 o 
   1   7   4      131.21      135.95     10.94 o 
   2   7   4      563.79      555.48     11.29 o 
   3   7   4      165.84      169.44     10.74 o 
   4   7   4       61.71       58.71      8.44 o 
   5   7   4      167.89      180.58     10.67 o 
   6   7   4      127.98      154.31     10.17 o 
   2   8   4       49.38       53.44      5.60 o 
   3   8   4        0.03        0.00      7.93 o 
   4   8   4       68.37       69.58      9.62 o 
  -4  -7   5      195.87      212.92     10.48 o 
  -3  -7   5       30.65       32.35      6.13 o 
  -2  -7   5       60.64       62.44      7.75 o 
  -1  -7   5       94.68       97.41      8.93 o 
   0  -7   5      286.73      324.18     13.83 o 
  -5  -6   5       29.83       26.17      5.45 o 
  -4  -6   5      106.77       99.38      7.64 o 
  -3  -6   5        1.15        1.24      5.13 o 
  -2  -6   5       57.79       49.74      6.74 o 
  -1  -6   5      287.19      312.93     11.88 o 
   0  -6   5      141.25      153.66      9.66 o 
   1  -6   5       17.87       26.28      6.61 o 
   2  -6   5       94.99      104.26      8.83 o 
  -6  -5   5       21.59       23.76      3.98 o 
  -5  -5   5      149.38      147.99      8.10 o 
  -4  -5   5      319.15      314.10     10.46 o 
  -3  -5   5        4.01        6.16      4.51 o 
  -2  -5   5      824.49      852.51     16.20 o 
  -1  -5   5       39.66       43.34      6.12 o 
   0  -5   5       57.28       58.59      6.74 o 
   1  -5   5        2.41        3.80      5.43 o 
   2  -5   5      145.95      142.49      8.63 o 
   3  -5   5       13.14       20.47      6.51 o 
  -6  -4   5       31.12       34.75      6.21 o 
  -5  -4   5      298.77      309.79      7.47 o 
  -4  -4   5       26.05       18.16      4.75 o 
  -3  -4   5      143.60      145.05      4.25 o 
  -2  -4   5      808.67      824.58     14.47 o 
  -1  -4   5        5.70        2.83      4.26 o 
   0  -4   5       96.60       89.83      6.56 o 
   1  -4   5      126.52      123.57      7.89 o 
   2  -4   5       69.41       67.46      7.00 o 
   3  -4   5       14.41       16.13      4.00 o 
   4  -4   5      213.47      216.69      7.67 o 
  -6  -3   5      171.35      172.41     14.57 o 
  -5  -3   5       82.38       83.00      4.51 o 
  -4  -3   5      311.72      303.30      8.66 o 
  -3  -3   5      764.95      775.37     11.33 o 
  -2  -3   5      392.54      404.81      6.99 o 
  -1  -3   5      126.97      142.67      6.42 o 
   0  -3   5     1275.01     1224.48     16.23 o 
   1  -3   5      190.13      182.52      7.52 o 
   2  -3   5        0.58        0.00      3.07 o 
   3  -3   5        0.75        3.03      3.30 o 
   4  -3   5       57.32       62.00      5.77 o 
   5  -3   5       23.01       21.73      4.32 o 
  -6  -2   5      106.32      114.56      4.42 o 
  -5  -2   5        0.17        0.99      3.37 o 
  -4  -2   5      113.19      112.83      4.75 o 
  -3  -2   5      502.66      523.05     10.38 o 
  -2  -2   5        0.52        0.53      1.80 o 
  -1  -2   5      102.22      106.17      3.86 o 
   0  -2   5     1194.09     1167.66     13.96 o 
   1  -2   5      164.97      168.21      4.47 o 
   2  -2   5      745.55      746.40      8.74 o 
   3  -2   5      550.06      530.05     18.46 o 
   4  -2   5       20.11       21.04      3.45 o 
   5  -2   5        1.58        5.43      3.52 o 
   6  -2   5      124.49      130.55      9.18 o 
  -6  -1   5       18.57       13.76      4.14 o 
  -5  -1   5        7.98        9.23      2.61 o 
  -4  -1   5      309.97      315.71      6.02 o 
  -3  -1   5      295.41      287.98      8.79 o 
  -2  -1   5       81.61       79.81      5.26 o 
  -1  -1   5     1095.32     1146.28     13.04 o 
   0  -1   5        6.03        2.47      3.65 o 
   1  -1   5      149.13      154.24      3.82 o 
   2  -1   5      961.63      943.43      8.36 o 
   3  -1   5      318.83      294.51      5.61 o 
   4  -1   5       25.97       26.28      3.14 o 
   5  -1   5       50.33       48.49      3.73 o 
   6  -1   5       56.25       50.51      6.66 o 
  -6   0   5        0.85        0.00      3.81 o 
  -5   0   5      195.83      196.67      5.75 o 
  -4   0   5      490.35      459.39      7.93 o 
  -3   0   5       79.79       75.87      4.00 o 
  -2   0   5      308.35      278.02      3.75 o 
  -1   0   5      544.59      551.79      9.36 o 
   0   0   5       63.18       66.86      3.94 o 
   1   0   5      220.29      208.63      4.23 o 
   2   0   5      722.39      666.24      6.09 o 
   3   0   5      140.89      149.45      5.15 o 
   4   0   5      268.17      260.79      6.32 o 
   5   0   5      612.14      622.33     13.36 o 
   6   0   5       14.77       12.93      5.22 o 
   7   0   5       29.26       30.67      4.30 o 
  -6   1   5       43.74       37.51      8.51 o 
  -5   1   5      676.71      587.81     16.58 o 
  -4   1   5      126.34      123.99      3.71 o 
  -3   1   5      158.68      156.91      3.39 o 
  -2   1   5      517.37      514.15      3.93 o 
  -1   1   5       12.70       18.45      2.49 o 
   0   1   5      119.23      117.27      3.63 o 
   1   1   5      925.07      913.91      6.80 o 
   2   1   5      507.62      510.97      4.17 o 
   3   1   5      286.68      285.16      3.47 o 
   4   1   5      410.78      399.75     10.35 o 
   5   1   5      211.16      214.07      5.80 o 
   6   1   5        5.44        5.99      3.55 o 
   7   1   5       16.23       11.79      3.78 o 
  -5   2   5      156.22      161.71     11.22 o 
  -4   2   5        3.36        5.76      3.22 o 
  -3   2   5       27.54       28.39      4.65 o 
  -2   2   5      293.36      296.74      4.22 o 
  -1   2   5     1154.05     1180.75      8.07 o 
   0   2   5     1609.66     1649.59     10.96 o 
   1   2   5      471.08      469.92      7.63 o 
   2   2   5       17.04       14.10      2.04 o 
   3   2   5      552.45      557.37     10.23 o 
   4   2   5      954.67      995.60     14.78 o 
   5   2   5        7.73        5.85      3.19 o 
   6   2   5        3.46        5.77      3.33 o 
   7   2   5       88.20       94.77      5.33 o 
  -5   3   5        2.28        7.10      7.74 o 
  -4   3   5       69.89       53.30      8.30 o 
  -3   3   5      333.64      326.56      7.23 o 
  -2   3   5      174.74      167.61      5.79 o 
  -1   3   5       90.92       88.27      6.71 o 
   0   3   5      724.55      689.80     22.19 o 
   1   3   5      109.48      117.66      3.96 o 
   2   3   5      530.59      511.76     32.58 o 
   3   3   5       85.67       68.60      7.89 o 
   4   3   5      147.41      158.14      7.81 o 
   5   3   5      152.94      146.71      8.01 o 
   6   3   5      170.08      163.03      8.42 o 
   7   3   5      106.70      108.81      5.58 o 
  -4   4   5      109.70       93.77      9.33 o 
  -3   4   5      138.64      144.02      9.60 o 
  -2   4   5      135.29      140.65      8.69 o 
  -1   4   5       83.49       90.87      5.00 o 
   0   4   5      471.16      520.38     51.51 o 
   1   4   5      385.28      385.70     16.61 o 
   2   4   5     1000.66      971.76     22.73 o 
   3   4   5       51.18       54.44      6.22 o 
   4   4   5        1.88        0.17      5.33 o 
   5   4   5       65.41       76.06      6.68 o 
   6   4   5      293.53      294.10     10.46 o 
   7   4   5       15.83        7.79      5.41 o 
  -3   5   5        9.05        6.96      6.45 o 
  -2   5   5      379.04      370.87     12.45 o 
  -1   5   5      302.51      286.00      7.58 o 
   0   5   5       70.13       71.17      4.04 o 
   1   5   5       29.34       34.50      2.96 o 
   2   5   5      323.14      325.11      5.00 o 
   3   5   5       30.36       34.20      6.68 o 
   4   5   5      137.49      131.90      8.42 o 
   5   5   5        7.32       13.68      5.99 o 
   6   5   5        5.29        6.07      5.72 o 
   7   5   5      167.11      166.95      9.52 o 
  -2   6   5      153.98      119.52      8.46 o 
  -1   6   5       62.03       55.39      4.98 o 
   0   6   5      206.32      206.41     13.56 o 
   1   6   5      118.61      122.34      5.68 o 
   2   6   5      284.26      283.00      7.05 o 
   3   6   5       20.06       18.72      7.37 o 
   4   6   5      431.79      402.46     12.88 o 
   5   6   5       18.41       22.36      6.47 o 
   6   6   5       28.67       28.22      6.43 o 
   0   7   5      141.00      152.35      7.13 o 
   1   7   5       66.91       70.73      5.69 o 
   2   7   5        0.88        1.62      3.74 o 
   3   7   5       93.72       95.36      9.99 o 
   4   7   5       35.23       28.59      8.22 o 
   5   7   5        6.27       12.97      7.71 o 
   3   8   5        4.96        4.87      8.08 o 
  -3  -7   6        1.84        4.17      5.61 o 
  -2  -7   6       23.53       19.70      6.47 o 
  -1  -7   6       86.96       97.64      9.29 o 
  -5  -6   6       36.63       38.68      6.15 o 
  -4  -6   6       32.31       24.84      5.63 o 
  -3  -6   6       16.51       13.45      5.93 o 
  -2  -6   6      183.10      193.47      9.94 o 
  -1  -6   6      102.46       96.81      8.64 o 
   0  -6   6      120.04      114.79      9.09 o 
   1  -6   6       57.92       65.94      8.34 o 
  -5  -5   6       97.17      101.56      7.83 o 
  -4  -5   6        0.13        0.36      4.86 o 
  -3  -5   6      184.28      177.30      8.88 o 
  -2  -5   6       44.29       45.67      6.18 o 
  -1  -5   6       14.66       18.14      5.41 o 
   0  -5   6       31.86       32.03      6.11 o 
   1  -5   6      100.22       90.43      7.88 o 
   2  -5   6       69.28       67.89      7.43 o 
   3  -5   6      420.62      422.02     14.50 o 
  -6  -4   6       70.23       75.76      7.90 o 
  -5  -4   6        7.52        5.44      3.68 o 
  -4  -4   6      307.51      330.71     10.63 o 
  -3  -4   6      212.26      222.32      5.33 o 
  -2  -4   6        0.26        0.00      4.23 o 
  -1  -4   6      398.73      382.51     10.79 o 
   0  -4   6      184.78      187.50      8.61 o 
   1  -4   6      489.55      454.00     12.68 o 
   2  -4   6       76.31       69.85      6.93 o 
   3  -4   6      232.44      230.38      7.40 o 
   4  -4   6        9.06       10.23      4.23 o 
  -6  -3   6       89.16       87.44     10.64 o 
  -5  -3   6       83.96       88.83      4.89 o 
  -4  -3   6       87.19      103.61      7.08 o 
  -3  -3   6        0.16        0.93      3.96 o 
  -2  -3   6       33.31       36.10      3.94 o 
  -1  -3   6     1095.27     1128.61     16.09 o 
   0  -3   6      176.31      168.44      7.44 o 
   1  -3   6      211.43      226.90      8.49 o 
   2  -3   6      241.22      241.08      6.48 o 
   3  -3   6      205.62      196.77     15.87 o 
   4  -3   6       14.78       15.08      3.80 o 
   5  -3   6      309.49      328.51     11.24 o 
  -6  -2   6        0.83        1.53      3.67 o 
  -5  -2   6       90.01       90.64      9.34 o 
  -4  -2   6       65.49       68.44      4.30 o 
  -3  -2   6       15.99       21.63      5.30 o 
  -2  -2   6      282.27      316.61      8.18 o 
  -1  -2   6      455.40      468.33     21.23 o 
   0  -2   6        0.65        0.78      3.59 o 
   1  -2   6     2047.96     2033.73     30.93 o 
   2  -2   6      205.59      196.18      8.34 o 
   3  -2   6      142.34      127.89      8.46 o 
   4  -2   6       14.12       14.37      3.40 o 
   5  -2   6      172.34      179.79      6.47 o 
  -6  -1   6       29.77       30.31      4.44 o 
  -5  -1   6        4.58        4.33      3.72 o 
  -4  -1   6       99.46       98.60      3.88 o 
  -3  -1   6      203.11      207.81      8.04 o 
  -2  -1   6     1060.67      982.07     85.41 o 
  -1  -1   6        2.93        5.43      1.55 o 
   0  -1   6      122.62      111.67      5.49 o 
   1  -1   6     1717.00     1749.25     10.63 o 
   2  -1   6      296.47      286.75      5.16 o 
   3  -1   6      152.27      141.27      9.98 o 
   4  -1   6      151.83      147.95      4.88 o 
   5  -1   6        4.87        4.14      4.75 o 
   6  -1   6       70.65       71.56      6.96 o 
  -6   0   6      154.59      134.04      6.34 o 
  -5   0   6        2.65        3.19      3.69 o 
  -4   0   6       18.26       15.20      3.51 o 
  -3   0   6      722.11      719.43      6.13 o 
  -2   0   6      381.49      393.81      5.97 o 
  -1   0   6        7.44       12.27      2.08 o 
   0   0   6      540.87      529.29      6.13 o 
   1   0   6      588.77      592.89      5.53 o 
   2   0   6      170.47      180.65      7.53 o 
   3   0   6      971.15      947.73     22.86 o 
   4   0   6      132.66      126.89      9.02 o 
   5   0   6       36.55       39.21      5.44 o 
   6   0   6      111.46      111.57      7.84 o 
  -5   1   6        4.78        3.49      3.85 o 
  -4   1   6      222.09      221.91     16.89 o 
  -3   1   6        2.02        3.30      1.83 o 
  -2   1   6       38.98       41.45      1.56 o 
  -1   1   6      221.85      233.79     25.03 o 
   0   1   6     2285.54     2590.77     16.99 o 
   1   1   6       53.93       56.36      1.85 o 
   2   1   6      477.96      457.95      4.30 o 
   3   1   6     1632.98     1675.56     18.90 o 
   4   1   6       99.89       93.53      4.14 o 
   5   1   6      104.54      106.72      4.82 o 
   6   1   6      139.50      143.74      9.18 o 
   7   1   6        5.25        4.64      3.70 o 
  -5   2   6        8.09       17.32      7.76 o 
  -4   2   6      347.16      332.29     13.36 o 
  -3   2   6       24.14       24.73      3.14 o 
  -2   2   6        8.32        6.82      1.98 o 
  -1   2   6      785.26      757.39     11.09 o 
   0   2   6      291.54      285.41      9.68 o 
   1   2   6        2.34        3.24      2.61 o 
   2   2   6      511.64      502.36     10.08 o 
   3   2   6      154.68      143.82     11.15 o 
   4   2   6      155.24      161.08      4.86 o 
   5   2   6      604.80      610.31     11.06 o 
   6   2   6      119.45      114.37      5.33 o 
   7   2   6       11.78       14.86      3.93 o 
  -4   3   6      173.01      162.13     10.85 o 
  -3   3   6       41.50       43.67      7.58 o 
  -2   3   6      194.43      175.88      6.02 o 
  -1   3   6      441.47      435.17      7.83 o 
   0   3   6      134.10      145.58      4.94 o 
   1   3   6      153.26      160.26      4.73 o 
   2   3   6      320.57      281.17     23.13 o 
   3   3   6       21.63       20.77      5.56 o 
   4   3   6      604.86      709.98     14.09 o 
   5   3   6      996.68     1072.81     17.18 o 
   6   3   6       21.41       17.79      3.71 o 
   7   3   6       66.17       77.41      7.02 o 
  -4   4   6       25.12       21.39      7.47 o 
  -3   4   6       18.09       20.22      7.06 o 
  -2   4   6      446.05      415.88      8.67 o 
  -1   4   6      115.83      107.39      9.09 o 
   0   4   6        5.21        2.82      3.68 o 
   1   4   6      548.93      549.18     18.61 o 
   2   4   6       10.00        8.67      3.05 o 
   3   4   6       51.80       60.80      6.57 o 
   4   4   6      157.67      152.33      7.92 o 
   5   4   6      144.26      144.88      8.48 o 
   6   4   6      193.68      207.36      9.83 o 
   7   4   6      338.14      347.68     10.26 o 
  -3   5   6      118.51      107.40      9.17 o 
  -2   5   6      112.38       97.47      8.09 o 
  -1   5   6        9.38       12.63      4.24 o 
   0   5   6       94.78      102.13      5.44 o 
   1   5   6      542.26      556.11      9.53 o 
   2   5   6       83.76       82.69      4.37 o 
   3   5   6      531.64      526.79     13.15 o 
   4   5   6      244.15      252.91     10.57 o 
   5   5   6        1.84        5.71      5.89 o 
   6   5   6      171.11      177.09      9.31 o 
   7   5   6      216.98      239.69     10.94 o 
  -1   6   6        1.63        3.94      4.31 o 
   0   6   6       51.39       59.45      9.25 o 
   1   6   6        0.35        2.81      6.71 o 
   2   6   6      132.76      121.36      9.70 o 
   3   6   6      651.83      641.95     16.19 o 
   4   6   6        3.16        5.16      6.36 o 
   5   6   6      252.94      245.08     10.96 o 
   6   6   6       74.79       77.26      8.00 o 
   0   7   6       82.12       74.77      9.63 o 
   1   7   6       59.44       60.95      8.87 o 
   2   7   6       90.77       89.47      9.50 o 
   3   7   6      171.15      160.20     11.07 o 
   4   7   6       50.13       44.34      8.32 o 
   5   7   6      249.35      260.75     12.67 o 
  -4  -6   7       23.43       24.33      6.04 o 
  -3  -6   7      219.53      203.20     10.32 o 
  -2  -6   7        8.33        1.60      5.71 o 
  -1  -6   7      169.71      173.37     10.26 o 
   0  -6   7        1.81        3.13      6.05 o 
   1  -6   7       94.73      108.27      9.31 o 
  -5  -5   7      209.78      205.01     10.08 o 
  -4  -5   7      180.45      181.79      9.38 o 
  -3  -5   7       18.23       14.56      5.41 o 
  -2  -5   7      183.29      197.35      9.35 o 
  -1  -5   7      227.58      233.72     10.42 o 
   0  -5   7       18.21       20.36      5.98 o 
   1  -5   7       39.10       39.80      7.07 o 
   2  -5   7       63.95       75.75      8.36 o 
  -5  -4   7      213.49      234.17     10.06 o 
  -4  -4   7       32.18       32.79      5.60 o 
  -3  -4   7      515.24      557.92     14.01 o 
  -2  -4   7      262.41      260.54      9.76 o 
  -1  -4   7      169.58      159.42      8.11 o 
   0  -4   7        2.72        5.84      5.18 o 
   1  -4   7      148.14      130.56      8.19 o 
   2  -4   7       66.82       71.82      7.07 o 
   3  -4   7      256.69      257.53     15.65 o 
   4  -4   7      197.64      204.13      7.48 o 
  -6  -3   7      139.94      136.68      6.21 o 
  -5  -3   7      234.52      261.18      7.62 o 
  -4  -3   7       26.77       21.88      5.02 o 
  -3  -3   7      413.25      445.21     10.44 o 
  -2  -3   7      229.84      254.80      7.64 o 
  -1  -3   7       19.43       17.99      4.59 o 
   0  -3   7      352.79      345.85     10.16 o 
   1  -3   7       40.56       38.88      5.49 o 
   2  -3   7        5.55        7.79      3.36 o 
   3  -3   7      289.79      282.18     10.02 o 
   4  -3   7      148.26      140.73      5.88 o 
  -6  -2   7       68.00       71.05      5.18 o 
  -5  -2   7       27.80       30.05      3.99 o 
  -4  -2   7      157.87      177.02      8.85 o 
  -3  -2   7      199.49      217.06      8.33 o 
  -2  -2   7      150.05      158.41      7.10 o 
  -1  -2   7      587.25      616.10      8.13 o 
   0  -2   7      899.28      894.49     14.16 o 
   1  -2   7       10.19        7.74      3.71 o 
   2  -2   7      185.37      189.81      5.23 o 
   3  -2   7       43.25       42.23      3.76 o 
   4  -2   7      118.99      114.94      5.08 o 
   5  -2   7      135.18      163.34      9.22 o 
  -6  -1   7        3.93        3.78      3.98 o 
  -5  -1   7       15.09       12.42      3.71 o 
  -4  -1   7      409.98      409.01     21.91 o 
  -3  -1   7      736.14      833.62     16.20 o 
  -2  -1   7       21.87       21.13      2.38 o 
  -1  -1   7      718.49      712.24     12.65 o 
   0  -1   7       66.73       66.98      4.90 o 
   1  -1   7       10.66        9.09      2.23 o 
   2  -1   7      522.55      528.74      7.02 o 
   3  -1   7       13.19       12.90      2.61 o 
   4  -1   7       38.14       33.92      3.30 o 
   5  -1   7      264.54      267.55     10.12 o 
   6  -1   7      191.23      174.72      9.31 o 
  -5   0   7      142.18      126.07      5.65 o 
  -4   0   7       88.53       85.78      5.22 o 
  -3   0   7       43.92       45.81      3.79 o 
  -2   0   7      862.90      926.80     56.22 o 
  -1   0   7      212.28      223.34      9.24 o 
   0   0   7       34.94       39.60      2.82 o 
   1   0   7      535.89      546.07     10.11 o 
   2   0   7     1918.24     1933.98     13.74 o 
   3   0   7       76.76       75.41      4.25 o 
   4   0   7      239.87      221.09      5.06 o 
   5   0   7       11.54       14.47      4.86 o 
   6   0   7       15.17       15.83      3.89 o 
  -5   1   7      353.38      337.23     13.75 o 
  -4   1   7        0.22        0.11      3.12 o 
  -3   1   7       62.93       56.33      3.70 o 
  -2   1   7      195.88      196.43      7.24 o 
  -1   1   7      156.30      155.05      4.25 o 
   0   1   7      212.16      240.82      8.87 o 
   1   1   7     1913.88     1979.15     21.10 o 
   2   1   7      125.82      134.95      2.72 o 
   3   1   7        3.19        3.38      1.65 o 
   4   1   7      506.74      495.67      9.94 o 
   5   1   7        0.62        0.00      3.14 o 
   6   1   7       28.13       26.36      4.43 o 
   7   1   7       52.84       52.05      8.42 o 
  -5   2   7      132.59      113.61     10.51 o 
  -4   2   7        0.07        0.00      7.20 o 
  -3   2   7      255.02      244.43     10.86 o 
  -2   2   7        8.14        8.84      2.05 o 
  -1   2   7        5.92        4.56      1.70 o 
   0   2   7      970.47     1057.19     27.30 o 
   1   2   7      540.40      561.41      7.56 o 
   2   2   7      306.48      312.84      8.86 o 
   3   2   7      532.70      523.71      7.94 o 
   4   2   7      798.68      819.18     31.05 o 
   5   2   7       59.20       63.13      4.33 o 
   6   2   7       66.44       70.76      4.91 o 
   7   2   7       20.09       28.87      4.32 o 
  -4   3   7        0.87        0.24      7.59 o 
  -3   3   7      473.91      423.44     13.92 o 
  -2   3   7        1.76        6.36      3.88 o 
  -1   3   7      282.47      293.65     24.88 o 
   0   3   7      383.71      396.79     11.69 o 
   1   3   7        0.23        3.79      3.04 o 
   2   3   7       43.32       39.44      3.59 o 
   3   3   7      642.43      728.61     14.13 o 
   4   3   7       50.57       64.57      6.67 o 
   5   3   7        5.32       10.83      5.85 o 
   6   3   7      158.44      161.66      6.05 o 
   7   3   7        1.91        4.90      3.74 o 
  -3   4   7       71.54       66.61      8.30 o 
  -2   4   7      101.24       93.15      5.52 o 
  -1   4   7      924.79      896.51     69.18 o 
   0   4   7      163.93      163.39      6.05 o 
   1   4   7        6.89        7.74      3.67 o 
   2   4   7      297.00      309.66     14.02 o 
   3   4   7      367.62      335.02     10.66 o 
   4   4   7        0.90        2.10      5.20 o 
   5   4   7       88.58      109.86      8.12 o 
   6   4   7      140.65      148.18      9.35 o 
   7   4   7       15.63       14.74      4.17 o 
  -2   5   7       16.00       14.98      6.18 o 
  -1   5   7      230.45      230.67     19.00 o 
   0   5   7        0.44        0.50      4.19 o 
   1   5   7      227.40      237.91      6.92 o 
   2   5   7      493.04      494.91     24.54 o 
   3   5   7       15.78       14.75      6.47 o 
   4   5   7       86.51       92.95      7.73 o 
   5   5   7      172.09      176.50      9.38 o 
   6   5   7       28.80       30.58      6.95 o 
  -1   6   7       67.47       66.22      5.96 o 
   0   6   7       40.31       42.69      5.05 o 
   1   6   7      364.30      345.13     13.26 o 
   2   6   7      136.67      134.51      9.46 o 
   3   6   7       84.73       78.05      8.65 o 
   4   6   7      210.06      209.54     11.06 o 
   5   6   7       25.49       35.14      7.42 o 
   6   6   7        7.68        1.42      7.22 o 
   1   7   7       59.45       59.88      9.27 o 
   2   7   7       10.16       13.86      7.88 o 
   3   7   7       44.55       44.53      8.79 o 
   4   7   7       84.36      101.95     10.10 o 
   5   7   7       79.02       69.82      9.25 o 
  -3  -6   8        0.89        5.03      5.51 o 
  -2  -6   8      164.57      162.31     10.36 o 
  -1  -6   8       10.39        8.53      6.00 o 
   0  -6   8       73.13       85.99      8.63 o 
  -4  -5   8        6.47       10.15      5.46 o 
  -3  -5   8       25.88       21.56      5.77 o 
  -2  -5   8      170.63      169.91      9.37 o 
  -1  -5   8      105.35       97.94      8.38 o 
   0  -5   8      151.54      162.30      9.60 o 
   1  -5   8       75.56       80.51      8.16 o 
   2  -5   8        1.23        0.00      5.89 o 
  -5  -4   8        0.32        0.03      5.17 o 
  -4  -4   8      165.89      170.58      9.45 o 
  -3  -4   8       51.94       57.88      6.88 o 
  -2  -4   8        5.48        3.08      4.94 o 
  -1  -4   8        0.53        1.77      4.66 o 
   0  -4   8      309.27      288.47     10.87 o 
   1  -4   8        3.20        1.99      5.10 o 
   2  -4   8      319.42      324.88     12.15 o 
   3  -4   8      232.61      220.33     10.76 o 
  -5  -3   8       13.04       11.87      3.92 o 
  -4  -3   8      108.09      118.59      7.33 o 
  -3  -3   8        2.29        2.68      3.98 o 
  -2  -3   8      136.73      146.44      6.45 o 
  -1  -3   8       31.27       25.06      5.23 o 
   0  -3   8      278.66      260.44      9.26 o 
   1  -3   8      240.16      250.94      9.58 o 
   2  -3   8      591.99      579.93     14.15 o 
   3  -3   8      159.82      144.54      6.09 o 
   4  -3   8        2.18        4.53      3.56 o 
  -5  -2   8       59.24       58.55      4.69 o 
  -4  -2   8      144.00      141.06      8.45 o 
  -3  -2   8        3.84        4.81      5.19 o 
  -2  -2   8      404.84      454.85     10.74 o 
  -1  -2   8      526.86      524.79     15.91 o 
   0  -2   8        4.18        4.95      4.10 o 
   1  -2   8        9.75       11.15      3.94 o 
   2  -2   8       13.07       10.11      3.04 o 
   3  -2   8        9.32       10.40      3.11 o 
   4  -2   8      271.00      283.19      7.19 o 
   5  -2   8      252.85      248.76     10.80 o 
  -5  -1   8        9.31        9.63      3.86 o 
  -4  -1   8       23.94       21.39      3.86 o 
  -3  -1   8      257.17      288.11     10.64 o 
  -2  -1   8      578.65      605.05     13.11 o 
  -1  -1   8      178.03      193.13      4.45 o 
   0  -1   8      332.90      325.55      8.98 o 
   1  -1   8      142.22      144.23      6.31 o 
   2  -1   8      244.74      242.83      5.18 o 
   3  -1   8       52.49       49.76      6.36 o 
   4  -1   8      270.13      273.11      7.80 o 
   5  -1   8      115.40      108.76      7.34 o 
  -5   0   8       26.97       30.44      4.18 o 
  -4   0   8       28.62       32.18      6.68 o 
  -3   0   8      267.30      289.62      6.99 o 
  -2   0   8      143.34      153.98      8.17 o 
  -1   0   8       86.33       96.27      3.68 o 
   0   0   8      481.70      515.49     14.45 o 
   1   0   8     1039.69     1131.05     17.60 o 
   2   0   8      139.37      144.44      3.25 o 
   3   0   8      282.98      276.02      5.25 o 
   4   0   8        7.45        7.39      4.01 o 
   5   0   8       24.50       15.94      5.05 o 
   6   0   8      163.26      163.93      6.96 o 
  -5   1   8        4.50        1.13      6.53 o 
  -4   1   8      218.23      206.82     10.55 o 
  -3   1   8        5.12        5.51      3.03 o 
  -2   1   8       78.85       86.47      4.14 o 
  -1   1   8      334.40      357.64      6.11 o 
   0   1   8      681.58      782.91     19.82 o 
   1   1   8      241.33      244.71      6.14 o 
   2   1   8      331.99      340.40     10.01 o 
   3   1   8      303.30      308.15      6.63 o 
   4   1   8        2.88        1.40      2.85 o 
   5   1   8      243.34      237.29      6.69 o 
   6   1   8      165.83      186.90     15.49 o 
  -4   2   8      150.36      155.04     10.28 o 
  -3   2   8       30.75       40.85      7.23 o 
  -2   2   8       18.61       22.49      7.26 o 
  -1   2   8      184.07      194.95     10.13 o 
   0   2   8      340.81      340.85      6.57 o 
   1   2   8      198.81      190.85      6.49 o 
   2   2   8      319.54      321.95     10.93 o 
   3   2   8       52.81       49.48      3.19 o 
   4   2   8        5.76        5.40      2.86 o 
   5   2   8      549.49      548.36     20.47 o 
   6   2   8       20.48       22.83      4.95 o 
  -4   3   8       45.51       46.76      8.44 o 
  -3   3   8        0.85        0.00      6.36 o 
  -2   3   8      619.29      687.71     17.35 o 
  -1   3   8       75.14       76.54      4.80 o 
   0   3   8       77.82       71.76      4.69 o 
   1   3   8      228.98      233.94      6.00 o 
   2   3   8      430.55      439.25     11.77 o 
   3   3   8       96.32      112.31      7.81 o 
   4   3   8      118.95      118.35      8.15 o 
   5   3   8      234.80      240.27     11.13 o 
   6   3   8        1.35        0.39      3.49 o 
  -3   4   8       27.02       23.93      7.25 o 
  -2   4   8      309.83      325.72     13.49 o 
  -1   4   8        4.45        2.83      4.16 o 
   0   4   8       15.25       14.81      4.08 o 
   1   4   8       58.26       58.34      4.57 o 
   2   4   8      162.24      172.45      5.72 o 
   3   4   8      135.32      137.53      8.34 o 
   4   4   8      655.96      685.36     15.42 o 
   5   4   8       60.50       62.26      7.13 o 
   6   4   8        1.61        0.00      3.54 o 
  -2   5   8       16.53       21.90      7.17 o 
  -1   5   8        0.04        4.56      4.65 o 
   0   5   8      362.78      332.44      9.15 o 
   1   5   8       48.04       50.58      4.71 o 
   2   5   8       23.57       24.44      3.96 o 
   3   5   8      504.94      504.18     13.87 o 
   4   5   8      429.86      394.51     12.59 o 
   5   5   8       49.25       45.97      7.53 o 
   6   5   8       34.17       49.70      7.43 o 
   0   6   8      162.90      159.05     16.31 o 
   1   6   8       14.58        9.00      6.66 o 
   2   6   8      180.76      175.99     10.88 o 
   3   6   8      101.71       97.68      8.80 o 
   4   6   8        0.90        2.36      6.42 o 
   5   6   8       79.55       78.00      8.53 o 
   2   7   8      178.61      170.05     11.31 o 
   3   7   8       72.93       58.25      9.05 o 
   4   7   8        4.04        3.74      7.56 o 
  -3  -5   9       19.72       22.87      6.28 o 
  -2  -5   9      127.29      115.51      8.76 o 
  -1  -5   9      337.29      313.24     12.64 o 
   0  -5   9        3.25        0.38      5.74 o 
   1  -5   9        2.72        6.88      5.86 o 
  -4  -4   9       18.48       15.10      5.79 o 
  -3  -4   9       22.32       23.72      6.12 o 
  -2  -4   9       40.76       61.56      6.78 o 
  -1  -4   9       87.36       80.16      7.36 o 
   0  -4   9      184.19      182.41      9.38 o 
   1  -4   9      535.34      513.04     14.62 o 
   2  -4   9       98.38      105.41      8.34 o 
   3  -4   9       16.48       17.69      6.19 o 
  -4  -3   9        0.27        1.53      4.26 o 
  -3  -3   9      147.03      148.84      5.79 o 
  -2  -3   9       91.49       96.94      4.60 o 
  -1  -3   9       36.90       31.69      5.88 o 
   0  -3   9       43.89       41.46      5.83 o 
   1  -3   9      426.42      391.48     12.14 o 
   2  -3   9      205.76      173.30      8.96 o 
   3  -3   9      149.85      157.77      7.56 o 
   4  -3   9       55.79       53.13      8.14 o 
  -5  -2   9        3.89        4.17      4.13 o 
  -4  -2   9       77.85       72.24      6.91 o 
  -3  -2   9      601.69      639.06     14.46 o 
  -2  -2   9      166.26      178.92      7.92 o 
  -1  -2   9      119.76      122.39      4.89 o 
   0  -2   9       15.23       14.98      4.56 o 
   1  -2   9        9.47        9.52      4.08 o 
   2  -2   9      288.58      272.41     13.12 o 
   3  -2   9      482.52      439.50      8.38 o 
   4  -2   9      140.93      127.57      8.07 o 
  -5  -1   9       27.96       24.46      4.47 o 
  -4  -1   9      108.26      109.53      5.81 o 
  -3  -1   9      462.72      445.72     12.95 o 
  -2  -1   9       16.72       12.37      5.05 o 
  -1  -1   9      513.54      544.91      7.23 o 
   0  -1   9       42.62       40.46      3.28 o 
   1  -1   9       84.87       76.56      5.49 o 
   2  -1   9       63.10       60.92      3.35 o 
   3  -1   9      567.22      530.15      8.74 o 
   4  -1   9       11.23        7.82      4.60 o 
   5  -1   9      235.95      217.87      9.82 o 
  -4   0   9      183.67      196.94     13.88 o 
  -3   0   9        0.06        1.92      3.41 o 
  -2   0   9      333.12      337.40     11.53 o 
  -1   0   9      445.72      514.18     19.44 o 
   0   0   9       99.12      105.75      4.12 o 
   1   0   9      459.04      493.74     10.34 o 
   2   0   9      293.95      317.49      9.00 o 
   3   0   9       15.28       15.48      2.21 o 
   4   0   9      315.35      320.32     16.61 o 
   5   0   9      205.07      209.48     10.94 o 
   6   0   9      115.30      123.72     12.10 o 
  -4   1   9      171.63      175.54     10.79 o 
  -3   1   9       32.22       37.83      7.78 o 
  -2   1   9       52.11       53.01      3.69 o 
  -1   1   9      229.06      250.20      5.58 o 
   0   1   9       81.68       92.02      4.28 o 
   1   1   9      655.88      686.85      9.27 o 
   2   1   9       59.50       60.61      2.33 o 
   3   1   9      444.57      419.84      7.03 o 
   4   1   9      257.70      257.34     10.03 o 
   5   1   9      129.34      125.43      8.67 o 
   6   1   9        8.60        7.30      3.72 o 
  -4   2   9        6.88        1.91      6.89 o 
  -3   2   9      121.23      138.65     10.45 o 
  -2   2   9      164.65      185.35     10.28 o 
  -1   2   9       26.50       22.72      3.58 o 
   0   2   9      980.60      993.95     20.35 o 
   1   2   9      615.46      649.80      9.10 o 
   2   2   9       36.37       35.86      5.82 o 
   3   2   9       89.00       93.40      3.78 o 
   4   2   9       77.18       77.69      4.14 o 
   5   2   9        1.57        2.24      3.25 o 
   6   2   9      255.36      246.99     17.76 o 
  -3   3   9      115.67      128.59     10.74 o 
  -2   3   9       36.98       33.82      8.23 o 
  -1   3   9      277.57      280.48     16.15 o 
   0   3   9      347.74      334.91     16.10 o 
   1   3   9      251.70      265.40     19.45 o 
   2   3   9       30.53       26.71      5.34 o 
   3   3   9      193.07      198.78     16.57 o 
   4   3   9       40.54       43.08      3.68 o 
   5   3   9      131.79      144.09      5.60 o 
   6   3   9      253.59      253.07      7.29 o 
  -2   4   9      111.07      101.84     10.16 o 
  -1   4   9      482.71      461.38      9.55 o 
   0   4   9       24.73       23.93      4.39 o 
   1   4   9       38.06       34.60      4.20 o 
   2   4   9      621.52      623.37     21.50 o 
   3   4   9      730.14      694.75     15.29 o 
   4   4   9        7.98        6.70      6.00 o 
   5   4   9       49.16       45.42      7.02 o 
   6   4   9        4.65        5.93      3.72 o 
  -1   5   9      125.48      113.58      6.59 o 
   0   5   9        1.62        6.41      7.71 o 
   1   5   9      194.25      199.40      6.88 o 
   2   5   9      222.65      221.46     11.09 o 
   3   5   9       38.16       36.03      7.25 o 
   4   5   9      115.76      117.67      8.91 o 
   5   5   9      101.59       96.76      8.38 o 
   6   5   9        0.19        1.95      6.67 o 
   0   6   9        0.61        2.24      4.24 o 
   1   6   9      409.20      393.47     14.32 o 
   2   6   9        0.47        0.00      7.33 o 
   3   6   9        2.43        2.46      6.67 o 
   4   6   9       74.22       60.70      8.12 o 
   5   6   9      100.02       99.00      9.53 o 
  -1  -5  10       63.44       62.54      7.66 o 
  -3  -4  10       26.06       22.26      6.58 o 
  -2  -4  10        3.00        0.00      4.92 o 
  -1  -4  10      130.53      121.07      8.27 o 
   0  -4  10      300.49      297.29     11.89 o 
   1  -4  10        4.84        6.18      5.34 o 
   2  -4  10       33.34       40.48      7.14 o 
  -4  -3  10      110.42      106.48      7.51 o 
  -3  -3  10        1.10        4.50      3.56 o 
  -2  -3  10        3.37        4.50      3.26 o 
  -1  -3  10      156.71      151.23      8.66 o 
   0  -3  10      196.66      182.26      9.02 o 
   1  -3  10      108.69       92.76      7.51 o 
   2  -3  10      261.86      258.12     10.69 o 
   3  -3  10       14.08       18.62      5.79 o 
  -4  -2  10      111.47       99.89      8.03 o 
  -3  -2  10        1.45        4.70      5.02 o 
  -2  -2  10       85.60       81.85      6.70 o 
  -1  -2  10       64.38       62.72      5.22 o 
   0  -2  10        1.52        2.94      4.67 o 
   1  -2  10      127.72      121.98      7.26 o 
   2  -2  10      494.93      473.70     12.65 o 
   3  -2  10        3.18        3.22      3.16 o 
   4  -2  10        8.29       11.93      5.01 o 
  -4  -1  10        7.00        4.92      3.82 o 
  -3  -1  10       71.15       73.10      7.61 o 
  -2  -1  10      497.14      472.60     12.84 o 
  -1  -1  10        0.62        0.00      4.92 o 
   0  -1  10      140.22      144.39      4.57 o 
   1  -1  10      108.51      103.26      4.45 o 
   2  -1  10      560.83      494.44     11.58 o 
   3  -1  10        8.21        6.97      2.76 o 
   4  -1  10      361.39      379.89     11.23 o 
   5  -1  10        0.25        1.35      5.08 o 
  -4   0  10       32.20       44.25      7.82 o 
  -3   0  10      103.63       92.75      8.10 o 
  -2   0  10      214.43      212.83      9.79 o 
  -1   0  10        0.07        3.03      5.23 o 
   0   0  10       74.62       82.39      3.98 o 
   1   0  10       19.61       19.22      2.91 o 
   2   0  10      100.93       97.93      4.25 o 
   3   0  10      257.33      256.33      7.52 o 
   4   0  10      435.10      410.98     26.82 o 
   5   0  10       12.01        5.71      3.46 o 
  -4   1  10      104.47      107.60     10.30 o 
  -3   1  10      259.26      246.94     11.90 o 
  -2   1  10        5.89        1.46      6.11 o 
  -1   1  10        7.07        3.94      5.47 o 
   0   1  10      481.00      517.83      8.28 o 
   1   1  10       32.89       32.97      3.62 o 
   2   1  10      384.26      419.54     13.01 o 
   3   1  10       23.22       26.06      5.25 o 
   4   1  10       39.82       38.94      3.70 o 
   5   1  10       19.65       19.87      3.61 o 
  -3   2  10      127.34      104.85      9.91 o 
  -2   2  10       43.79       47.97      7.47 o 
  -1   2  10      231.34      221.00     10.34 o 
   0   2  10      411.84      419.69      7.90 o 
   1   2  10        1.54        1.84      3.30 o 
   2   2  10       22.29       23.14      5.31 o 
   3   2  10        1.34        2.65      4.94 o 
   4   2  10      130.42      132.80      8.34 o 
   5   2  10      282.76      264.59     19.80 o 
   6   2  10      276.59      267.00     18.69 o 
  -2   3  10      157.32      142.09     10.17 o 
  -1   3  10      279.79      283.03     11.99 o 
   0   3  10        1.28        0.00      3.60 o 
   1   3  10       68.68       68.75      4.59 o 
   2   3  10      206.87      207.27      9.21 o 
   3   3  10       63.74       62.33      7.38 o 
   4   3  10      314.25      346.91     12.46 o 
   5   3  10      202.52      211.95      6.41 o 
   6   3  10        7.00        4.50      3.73 o 
  -2   4  10       12.68        9.73      7.33 o 
  -1   4  10        1.91        0.94      6.94 o 
   0   4  10       64.21       75.92      5.42 o 
   1   4  10       96.20       89.35      5.52 o 
   2   4  10      254.12      261.11      7.26 o 
   3   4  10      139.04      128.23      8.64 o 
   4   4  10      294.59      282.72     11.54 o 
   5   4  10        9.81        8.13      6.33 o 
   0   5  10       71.14       76.11     10.91 o 
   1   5  10       94.47      109.04     10.23 o 
   2   5  10        2.71        0.71      3.91 o 
   3   5  10      186.36      169.60      9.94 o 
   4   5  10       75.82       73.87      8.07 o 
   5   5  10        0.20        0.09      6.23 o 
   2   6  10      147.35      134.76     10.06 o 
   3   6  10       39.72       49.87      8.05 o 
  -2  -4  11      327.91      308.92     12.61 o 
  -1  -4  11       58.27       78.90      7.65 o 
   0  -4  11        0.74        4.56      5.48 o 
  -3  -3  11       52.68       52.55      8.46 o 
  -2  -3  11      204.80      194.03      8.11 o 
  -1  -3  11        8.76        6.31      5.32 o 
   0  -3  11      129.62      128.76      8.31 o 
   1  -3  11      120.10      122.75      8.19 o 
   2  -3  11       15.54        8.20      5.18 o 
  -3  -2  11      113.84      108.90      8.07 o 
  -2  -2  11        3.18        0.00      5.14 o 
  -1  -2  11       69.41       65.70      4.62 o 
   0  -2  11      633.03      640.69      9.68 o 
   1  -2  11      144.61      139.62      8.00 o 
   2  -2  11       16.48       18.12      5.35 o 
   3  -2  11      157.11      142.48      8.22 o 
  -3  -1  11       65.03       56.00      7.28 o 
  -2  -1  11        2.92        1.41      5.46 o 
  -1  -1  11      112.28      121.90      7.78 o 
   0  -1  11       33.47       35.75      3.38 o 
   1  -1  11       12.50        8.95      3.60 o 
   2  -1  11      313.06      303.10     14.35 o 
   3  -1  11      553.36      548.26     14.21 o 
   4  -1  11       35.60       29.31      6.27 o 
  -3   0  11       21.31       10.37      6.41 o 
  -2   0  11        7.97        8.48      5.71 o 
  -1   0  11      171.20      182.09      9.36 o 
   0   0  11       51.87       49.81      4.37 o 
   1   0  11      251.38      253.46      6.19 o 
   2   0  11      608.26      614.08      9.57 o 
   3   0  11      214.05      220.18      9.77 o 
   4   0  11       79.66       77.42      7.57 o 
   5   0  11      150.38      159.20      9.98 o 
  -3   1  11        7.23        5.86      6.40 o 
  -2   1  11      120.14      118.04      8.90 o 
  -1   1  11      137.55      138.38      8.84 o 
   0   1  11       29.43       29.90      3.59 o 
   1   1  11      454.90      461.17      8.53 o 
   2   1  11       30.28       25.41      3.23 o 
   3   1  11       74.94       56.84      6.37 o 
   4   1  11       45.12       55.17      6.78 o 
   5   1  11      285.24      284.39     11.67 o 
  -2   2  11      421.10      397.70     14.51 o 
  -1   2  11        0.29        0.00      5.98 o 
   0   2  11       99.28      100.63      4.83 o 
   1   2  11      451.54      460.09     13.72 o 
   2   2  11        9.26        9.68      5.58 o 
   3   2  11      161.02      151.67      8.57 o 
   4   2  11      148.94      151.44      8.61 o 
   5   2  11      139.82      153.91      9.34 o 
  -2   3  11       63.78       65.25      8.56 o 
  -1   3  11      173.14      165.03     10.14 o 
   0   3  11      228.26      210.28      6.78 o 
   1   3  11       71.02       67.15      4.69 o 
   2   3  11       51.15       55.65      6.76 o 
   3   3  11      470.98      518.52     14.40 o 
   4   3  11      145.79      157.54      9.84 o 
   5   3  11       93.94       90.31      8.53 o 
  -1   4  11      107.44      109.11      9.12 o 
   0   4  11      333.53      328.69     18.50 o 
   1   4  11       11.52       12.38      4.22 o 
   2   4  11       57.80       53.71      6.97 o 
   3   4  11      218.11      221.67     10.56 o 
   4   4  11       62.80       54.41      7.30 o 
   5   4  11      276.55      230.41     11.23 o 
   1   5  11       44.86       50.24      5.71 o 
   2   5  11      120.58      121.06     10.35 o 
   3   5  11        1.69        2.50      6.47 o 
   4   5  11      152.01      147.71     10.23 o 
  -1  -3  12      375.83      391.45     13.58 o 
   0  -3  12       48.30       35.56      6.39 o 
   1  -3  12       11.60        8.36      5.52 o 
  -2  -2  12      140.94      138.19      6.24 o 
  -1  -2  12      260.59      251.74     11.17 o 
   0  -2  12        5.47        5.22      5.07 o 
   1  -2  12      105.87      110.01      5.02 o 
   2  -2  12       52.05       37.45      6.00 o 
  -2  -1  12       44.17       42.70      6.86 o 
  -1  -1  12       25.89       28.85      5.69 o 
   0  -1  12       33.60       27.38      5.55 o 
   1  -1  12      416.44      413.71      9.14 o 
   2  -1  12       58.06       49.25      5.90 o 
   3  -1  12       11.44       12.18      5.60 o 
  -2   0  12        8.64        7.48      5.98 o 
  -1   0  12        5.89        2.25      5.36 o 
   0   0  12      121.71      133.08      8.38 o 
   1   0  12      157.75      155.78      8.45 o 
   2   0  12        9.92        8.40      2.87 o 
   3   0  12      152.58      155.51      9.00 o 
   4   0  12       42.21       51.17      7.02 o 
  -2   1  12        5.84        6.91      5.96 o 
  -1   1  12       56.56       54.58      7.20 o 
   0   1  12      218.69      209.14      9.96 o 
   1   1  12        9.14       13.74      4.81 o 
   2   1  12       10.59       11.47      4.69 o 
   3   1  12       91.97      101.73      7.89 o 
   4   1  12       23.39       16.36      5.67 o 
  -1   2  12      120.19      114.90      8.83 o 
   0   2  12        3.82        3.97      5.85 o 
   1   2  12      100.39      101.21      5.29 o 
   2   2  12      308.24      321.98     11.25 o 
   3   2  12       90.77       88.52      7.62 o 
   4   2  12       15.04       15.63      5.97 o 
  -1   3  12      165.81      158.20     10.33 o 
   0   3  12       15.23       18.36      6.55 o 
   1   3  12       34.82       47.37      4.46 o 
   2   3  12      202.68      188.63      9.58 o 
   3   3  12        0.03        0.00      5.72 o 
   4   3  12      166.30      182.78     10.65 o 
   1   4  12       34.40       36.53      4.63 o 
   2   4  12        0.41        0.00      5.99 o 
   3   4  12      208.40      211.87     10.78 o 
  -1  -1  13       84.33       85.60      7.54 o 
   0  -1  13      207.72      227.82     10.53 o 
   1  -1  13       25.25       25.92      4.91 o 
   2  -1  13      253.17      230.66      9.89 o 
  -1   0  13      133.11      137.47      9.01 o 
   0   0  13      177.21      164.00      9.52 o 
   1   0  13       23.69       22.94      4.74 o 
   2   0  13      267.48      259.27     10.19 o 
  -1   1  13        0.59        0.00      5.84 o 
   0   1  13       25.28       37.43      6.55 o 
   2   1  13      282.02      285.64     10.60 o 
   3   1  13        1.64        1.22      4.70 o 
   0   2  13      288.64      264.85     11.74 o 
   1   2  13      280.26      253.36     11.42 o 
   2   2  13       82.35       82.80      7.36 o 
   3   2  13        4.50        6.18      6.01 o 
   1   3  13        5.79        3.41      5.81 o 
   2   3  13       42.73       45.34      6.53 o 
                                                 
